# Supplementary material for: Application of SNP in Genetic Sex Identification and Effect of Estradiol on Gene Expression of Sex-Related Genes in Strongylocentrotus intermedius
Source: Front Endocrinol (Lausanne). 2021 Nov 11;12:756530. doi: 10.3389/fendo.2021.756530 (PMC8632358; doi:10.3389/fendo.2021.756530)
Supplement: Supplementary file 1 [file DataSheet_1.zip]

Archive with 7 entries (7 files):
- Supplementary Material/Additional Fasta File 1.fasta
- Supplementary Material/Additional Fasta File 2.fasta
- Supplementary Material/Supplementary Figures.docx
- Supplementary Material/Table S1 .docx
- Supplementary Material/Table S2 .docx
- Supplementary Material/Table S3 .docx
- Supplementary Material/Table S4 .docx
