# Supplementary material for: Application of SNP in Genetic Sex Identification and Effect of Estradiol on Gene Expression of Sex-Related Genes in Strongylocentrotus intermedius
Source: Front Endocrinol (Lausanne). 2021 Nov 11;12:756530. doi: 10.3389/fendo.2021.756530 (PMC8632358; doi:10.3389/fendo.2021.756530)
Supplement: Supplementary file 1 [file DataSheet_1.zip › Supplementary Material/Additional Fasta File 1.fasta]

female-tag
>ref19586-1
TTTGGGCCCCACCCCTAAGAAATCCTGGATCCGCGCCTGCGCTACAATGTACATATACTCATTTGAATGTGATAAATGAAAAATGCAGATGAATTTAAACACTGCAATGATAAATGAACATTTCTGATTTTTGTTTAGTTTGATATGTTTTGTGTTTTACTATTTTTGTTTCAATCCATTTTTTTCTTCACACTAACTACCATTCCTCCCCCCTTTTTATTCTTCAACAGCGCGAATGTATCTCTATCCACGTCGGCCAAACCGGAGTCCAGATGGGTAATGCCTGCTGGGAGTTGTACTGCTTTG
>ref19661-1
CCAACTTAAAGTCGATCTCAGTCTTTGTGAAACACTCCCAACAAGATCTCCTAAATTTTAAACTGGTACCATAAGGGCTCATACACAGACACTAAACTGTTAAG
>ref44824-1
TCTTCCATTCCATCAACCAGACTCTGCCTCCACAAACATAAATAGGCCAACAAAAAAAAGTTGTATGTTTGTCCTCGACCGCCCGCCCGTCATTTTCGGGCCGCTCGTA
>ref50388-1
TAACTGTCAACATAGCATTCTTAAAATGATAATGATATATTAACAAATTAACCAAAGAATAAGCACAAAAATGTGAGGTTGAAATACAACCTAGCGAAAGTTTCTTTCATTTGAAAAGCTTCCTCACACCTCACACCAAATACACCTTTAAATGGATTCCACTCCTCCTCCTATCCGCTTTTCTCTTAGTGAAAATATAAAATAAAATAAATAGGTAAAATAATAATAATATAAACATCACAAAGGCATTCATGTTACAGATAACGTGACTTTTTGCGATGTTCAATTCCCCGCCCCCAAGAAAATCCTGGCTCTGTCTTTGATATATGACCGGTACATGACTTTAATTATGGAATTGTATGGATATACA
>ref52158-1
CCCCCCCCCCCCCACCCTCTTTATAATATACACAGGCATGCATGGAGAAAGAGTAACGTTAATGAGCAAACACAGTCTTCACCCCACTCCCTCCCCGACATGTCTTGTGCATGGGCCTTCTAGGATAGCGTAGGTGTTGTAACCCCGACACCATTGTGCGGAGGCGAGGCGAAAGAAAGAGTATGTTCATACCATATTTTTTTCCTTGAGA
>ref70408-1
TATATACTTTATACTACATTGGTAGTGACTTTAGAACTCTAATACATGTAGTTACCAAAACTCCAATTAATAGTCTAGAAAATACACAGATCATTTTCTATTGCATGGATAACTTAGGAGATAAATATTAAGATTTTCT
>ref86471-1
GCTGGTATTATATGTTCTTAGCTAAGATAGCTAGCACATGAGCAGAATGTTAGATTTTTTATAATTGCTGTTCTTATTGACAATGATGATGAGTAAGATAAAAGTGATGTTAATGATGGTGATGATATTTAAGCTTGTTATTTTGAACAAAAATCTTTAAAAATATTTTTCATTCTAATGAATTTCTGCATAGTAATATAAGTGGAGTCTTGTATAGCACTCATGTCTCGCCCACGCACTGCCACTCCTGTCGCTCTATAACTATTACCCCGTCTTTAGCGCCACTACTATTACAGCTAGTGCTCAAGCATTTTAAGGAATGA
>ref106697-1
GCTTCAACAGGAAAGCTTCCACAGAGTTTTTAACATGTACTATTTTCCAAACTATTTATGGTTTTCACTATTTGCATGTCCATATAGATAGTTTATTGTCTGTTTTGAAACAGAAGGGCATGACATCTGTAACAATGATATGGATTTATGCCCTTCTAGCTCCAAACAGACAAAATAACATGATCTCCAGACTTGGAATAGGCTTATTGAGCAAAACCATCACGAACAGAGC
>ref119950-1
GTTGGGACTCGCTGGGTAAACCATGTAGTTCACAGTCCACTGTCATATGTACCCACTAGACCACAAAAACGTCTATGGTTGTACGGCACATGCTCCTGCAACAGATGCTCCATGAAAATTTCCTACACAAATCAA
>ref136514-1
GGGGCAGTTCTTACAAAGTTAAAGAGACACTTTTCCTACGTAAAAAGAGGCACTTTTGAGGTACTTGAAAAAGTGTGGGGCACTGTGTCTCCTGCCACCAGGAGGTCCGCCTCTGATAGAGAGAGAGAGAGAGAGAGAGCAGGGGCGGATCTAGCTAA
>ref160312-1
AGGGCTCTTATTTTGAAAGAATTACATTGTGTATTAAACCCTGAAAATTGTACCTTCCTCCAAAACAGTATCTCCACCGTGAAAAGTATCATGGATACTTCACTCGATGTCACTGCATCTTTTCAACTTGTAATT
>ref173077-1
TCATTATAAGGAGTAGTAGTAGATTACTACTAGTAGTAATACGTCGTATCGGAAGTTGTAACAGTAGTAATAGTAGTAGCAGTACTAGTAGTAGCAGGGATATAGTGGTATACTCTCGTAGTAGTAGTACACGTACAGGCAAGGTATTATTAATAACTTATTTTGCAACAAAAACACGTATCGCATCTCCGATTTATCTACGTATCTACCGGACCCCGTGCAAGGATGATTGATATGGCGACCATGCTTTGCCTTGCCACATGTTCTCCGCGCTTTGTAATATACTTCCTTTCCACGTTTATAGAGAGGTTTGTACAATACTACAATCACTGACAAACCTTCTTAGAACATATCATTTTAGCAATTGGAG
13.ref184143-1
TCATCTCTCTCAGTCATGTATTCATAAACATTGGTATGAGTCCCTGTTTTTCTCTTATCCTTGCTAGCTCTGCCATACTGTCTCTGTCTCTTTCTCTTTCTCTATCTCTATCTCTCTCTCTTTTTTATCTTCTATTTTTTCCTGTATTTTTCATCTCTCTGTTATTTCTCACCGTCTCTCCCACCTTTTTGTC

male-tag
>ref4260-1
TAAATTTTAGGTGGCTGTCGCAAAAGGAAATCTTTCCAAACAATTTCAACCTTGCAATGAAACATCAATGTGTTTCAAATTTCAAAATTAGACTCTAGATCTAGGTCTTATTCAGTTATTGAGAAAATAATGAATTGCACAGTTATTTCCAAGCCCAAGAGTCTCAGAATGCTTTTTACTTTGTAAAGTCCTACAAACTATTAAGGCTTCACACACAAATGAATTCTCATCATAATTATCATGGTCATGCATTTTTTTCTTAAAATTAAAATTAATATGATTCAAGAAGACTGAAAACAACATTAGAATAGACATTTATATTCTATAAAACAGCCAGGAAACATAAACATGTAAACATGTAAATCTACACAATAAAGCAGTTATAATTCATTCCGATATCCACTTTCAGCACCCCCACGTACACGAGCGCGGTCGACGTGGCGCATCGCGCCAGCCCGGNNNNNNNNNNNNNNNNNNNNNNNNNNNNNNNNNNNNNNNNNNNNNNNNNNNNNNNNNNNNNNNNNNNNNNNNNNNNNNGCC
CAGCCGGCTGCCGATGTCCTGATTGTGGCTGGACTCCTAGTACTAGTATAGGGACGGGGTGACTTCTCTTACGGTCCCGGCCCGGTTCAATATAAGCGAAATTAAACAGTTAAGAACAATGCAGATAGTATCTGATGATTACTTACATCAACATCGATTTCCAATCGAAAAGTTACTAGATCTACATTGCTCGTATCTGCCTCAAAGTTCAAACTTTCCAGTCACTAGCTCTAACTTCTAAGCTTGGGATTCACTGAATGTAGAGGTCATCAGTGTTGGGATTCCGTTCTGTGACCTTCGCGACCTCTGGCTGGAAGACCACGCGTGCGCTGCCGTTCGGAGAGGGGGTTCCCCTATTGCGGCGTGACCGTGGGTACTACTAGCTCGCAGAGTTTGCATTTGTATCAAAGCTATTGATTCTTGTAACGCTTTAGATTGTCCGGAAAACTATAGCTCCTTATGTATTACTCTTTGTATTTCACTTAAATTTATGATATAAGAAATGATCCTTACATATAGTACTCCTTTCCCATCAATCGTAATCCCATAAAATATTCTGCCATTCCTCATAATCACCATTTCATTTATTTCCATCTTCTCTAGATATATATATTTTCCGTTATTNNNNNNNNNNNNNNNNNNNNNNNNNNNNNNNNNNNNNNNNNNNNNNNNNNNNNNNNNNNNNNNNNNNNNNNNNNNNNNNNTATTCATTCCCTTAATTTCTTATAGCATATTTCCTCTTGGATCTTTTGTAAAAATACTGATTCACCGACTAGCAATCAAGCCCCAAAATTTCTTCAAGTCTCAAGACCCCCAAATATAAATGAATTAAGTTATAAGCACAGCACATGATGAAAATGGATAAAAGAACCCATAGAAAGTCCCCACAAAAACACATTCAAACATACCTGTATATACATGCATCAGTAGACAGCATCAATTAAATCATTACTTCTTTTAATTTGTACTATTTGTGTCTCTAAATAGATTCTCTCTTCTTTGTTGTGTATCTCTCTCTCTTTCCCCTCTTCCCAAGCCTCTCTTAAGTTTATCTCTGCTCCCCCCTCCCCACTCTCTCTCTCTCCACAATGATTAAATGTATTCTGTATATTTTATTTTGAAAATAAAATAACTTCAGCTTACATGTATATGATGAGCTGCATATTCAATGTTATTTTATCATAGTAAACCGATTCAATCCATTTCTCTCTCTGTCTCTCTCTATCTATCTCTCTCTCTCTCTCTCAATCGTGCATGTCTAGAGAAACCTCATTCACTTGACATTTTACTCTGAACTATTTGAGCTATCAGTACAAGAGTTATTGGACAATAAGTCTTTTCATACAAGGTTATAAAGGTGTCTTTTATTTGTTATTACATGTATATTTTACAAAGACAAAAAGAAGGAAAAAATGGTTACAAAAACATTTGTACATAAAGTGTAATTCATCATGATTTCTATGGAAAGGAATCATTATGCATATTCATGCAAATCCTGCATGGCTGACAGAACATCTCGAGTGAGCATTTGTAAAACTACACGTACTTTCAGACTATAGGAGTTATTATGCACATTTATAATCAAGAGCAATCTGTTTTAGAAGTCCATTCCATCTAAACTATGCGCAGTAGGTTGAGAAATCAGACAAAAAGATATTCTTCCTATTACTGTCCACCCAGCTCCCCCCTTTCTCTCTCTCTCTCTCTCTGCCTCTCTCTCTGTCTATCTCTGTCTGTANNNNNNNNNNNNNNNNNNNNNNNNNNNNNNNNNNNNNNNNNNNNNNNNNNNNNNNNNNNNNNNNNNNNNNNNNNCTCTCTCTCTCTCTCTCTCTCTCTCTCTCTCTCTCTCGGAAGACTATCCCCCATGTCACAAAAGTCAAGACAAGCACTCCATGAGATAGTAATTTGGAAGAATATCATGTGTTTGTAGCCCAGGCCGAGTACAAATGAGTACAAATGTCACCTGACAAAGTGAAAACAATTGCTCTTTTGATGCAAAATGTGATGGGAAATGGCTGAGAGGTTTGGACCATACTTTCATGTGTGTGTAGTCCCATAAACACACTTCTGTGTTCAATCAGGGCACAGGATTTTGAAGCAAGATTAGGTCAACTTCTTATAATCTTGATGATTCCAAAACATAGCAATATACACCAATGTTATATATAAAGCTTTCCTAACTGCTTCTGGAAGGTTTCTTTCACAATATAATGCCATGACCACAACACAACATTTTCTTTAGACAGACTGAAGCTCAGCATAGCTCTACATGAAATATGATTTAATTGCAAGATAAGTGATCTTACATGTCCAGGGGGGTGTTTCACAAAGATCCTAAGTTGAACTTATCTCTAAGTTGGACTTAACAATTATGGAAAGCCGTTAGCATCTATGACAATATTTTGTAAAAGTTATTCTAAAAGGCATAAAATGTTGGTACACATCATTCATATTTTCTATTATCAAGGAGGTANNNNNNNNNNNNNNNNNNNNNNNNNNNNNNNNNNNNNNNNNNNNNNNNNNNNNNNNNNNNNNNNNNNNNNNNNNNNNNNNNNNNNNNNNNNNNNNNNNNNNNNTGTTCTTGATGTGGAATTTATAAAAAGTCTACAATACTTGATTTTTCGCTTTTGAATATGTTTCATTTTAAGGCTACAAATGGCTCTCCATAATATTTAAGTCCAACTTAGGGTTAAGTTCAACTTAGGATCTTTGTGAAACACCCCCAAGGAATGGACATATTTTGCATTCAACATTTTATACTTCCAATCCACATTTTTTAAGATAAGCTTTCAAGAATGAGATCTTAGTGACGGTGTCCTAAATACCAAAATATGTCATGAACATGTGATATAGCAAATACCTGTTTGGCATTCTGTGAATAGCCATATACTACAAGCTATGTGACTGTTTGGTTCTCTTGAAAATGCA
>ref17301-1
TTATTTGAAAAGAGTAGAAGAAGTATCACATTTGGCCTATGGGTGCATGATTTAGACAATTTTATGACTCTCTCTCCTTCTTACATTTACTTATGTTTTTTCTTGACACCCTCTCACTTCTTGCTATCTCATACCCCTATTGTTTCAAAATATGGTTTTAAATGTAATAATAGCCCCTATAATACAATTCCATTTGATCTGATTCTTATCTTGGAACTTGGGGGATTTCTGTACAAAATT
AAATAACACACTCTCTCTCTCTCTCTCTCTTGACATTTTATTCTCTCTTTCTCTCTATCTTTCTTTCTCTCTTTCTTTCTCTCTTTCTCTCTCTCTCCTTCTTGACCTGCTTTCTTTGGCTCTCTCTTTGTTTTCTCTC
>ref17526-1
AGGTTTCCTTGTAGATATAAGGTGTGTATAAGAAAAGTGTAACCAACTTTAGTAGCTCCTAATTAAGAAGTGATAACCAATATAGCTTGGAAATGTATTTCGTAATGAAGAGTTGCTTATTCTTTGTCCAATGATACCCCCATTCAACTTCCCGAAAGGATCACAACCTTGCCGTGGTCGGGGAGCTTGAGTGTCTCCATGACCCTGAGAGCTATGCCGGCGGGAGATTCGTCTCCTGGTAGGGTCACCCTTGCCGGACAGGTTGACGGGTAGAGACCAGACAAAATGTGATCCCTGGTCCTCCAGGTTTGGGGTTGGGCTCCGTGTTGACAACTCTGACCTGTAAACAAAAATCATTGTTACGGAAACAGCAACAAAATAAACTAAAACTCCCCGCCGTGATGGGATTCCAGGTGCATCACACGATACGTTTATGAATGGCAGTGGTGAAAGTCATTAGCGACCACCCTCTTGTAATGACAGTAGCCAAAGGAAAACTCAGGAAAACTGGTACTAGGAAGGCAAGACAACAACAACTCGATGATAACAAGCTGCGAGATCCTAGAGTGAAGAGCTATTTCGTATTGCAGCTTAAGAATAGATTCCAGATATTTGCGGAACTAGAAACTGACACAAATATGGATGCTGCCACAGATGACGTCAACACCAACTGGGAACAGATTAAGACAGCCTACCTGAAAACTAGTGAATCATGTCTAGGAGTCAAAAAGAAGGAAAAGAAAGAGTGGGTAACTGATGATACTTGGCAAGCCATAGATAAACAGAGGGGAGCGGAGAAACAAGAAATGGAAGCAAAATCAGACAGACTGGAAGAAAGGTATAAGCTTCAGTACCGAGAGGCAAACAAGACCGTAAAGACGAAAACAAGAGCAGACAAACGTACCTTTGTTGAAGACCTTTCAAATCAAGCAGAGGAAGCAGCCATTAAAAGGGGAACAAGGAAAGGTATGCAAAATTACTAAAATAATCAGCGGCAAGTATAGAGGAACCACAAATTCACATATTGAAGACAAACGAGGGAGGCTTCTTACCACAGAAGCAGGACAGGACGCTAGATGGGCCGAGCACATTAACGAGGTATTGTATAGACCACCACCGACAGTAGAGACCGACATACAAGAGGCAGAGGATGGCTTGGACGTCAGCAGCATACCAGCAACTAAAGAATAAGTAGCTGCAATTAAATCACTAAAAATGGTAAAGCCCCTGGGTTTGACAATCTCAACGCAGAACTTAATAAGGCGGACCCAGAATTAGCAGCAAAAATCCTTCTGCCTCTCTTCACAGCTATATGGGAAATAAAGGCAGTTTTTGGCGATTGGTCAGAGGGAGTTATTGTAAAATTACCAAAGAAGATATCCCTAAAACTTACGCTAGGGTAATAAAGTCCAAAGCTCTTTGGAAGCGCATAGACATGTTATTTCATAACGTATTATGCGCTATACAAGAACTGAACTATTGTTATTTTTATTATTAAAAAACTGCAATTACTGGCGTGGCATCACTCAATTATTAATACCAAGCAAAATATTGGCAAATATAATTATTACCCGTATTATAGATGCTGTTGACCAAAACCTCAGAAGGGAACATGCAGGTTTCCGAAGGACAAATCAGAGTTAGAAACAGTAACCATAAGTTCCAAGTGAAGACTGAACTAAGGCAATGGCCGGTGTGTCATGTCAACACTGCTCTTTAATATCGCGATAGACTGGGTGATGAGCCAGGCAATTGAAGACCAAAAAAGAGGCATAAGATGGACCCTCTTTTCTACACTTGATGACCTCGACTTTGCAGATGATCTCGCTCTACTTTCACACACACACCAACATAATTATGCAAGAACAAACATCCAGACTCAGAGATTTTGCCCAGCAAATTGGCTTGAAGATCAGCCAAAAAGAAAACAGAGGTGATGACCCTGAACATCTCCNNNNNNNNNNNNNNNNNNNNNNNNNNNNNNNNNNNNNNNNNNNNNNNNNNNNNNNNNNNNNNNNNNNNNNNNNNNNNCTTTACCAATACAAGCAAACGGGGAAGACCTACCTATAACTAAGGAGTTCACTTACTTGGGCAGCACTGTCAGGCACANNNNNNNNNNNNNNNNNNNNNNNNNNNNNNNNNNNNNNNNNNNNNNNNNNNNNNNNNNNNNNNNNNNNNNNNNNNNNNNNNNNNAGGCGCAGGCAAAGACATTAAGAACCGTCTTAATAAAGCCAAAAATGCAGTCAGAATGCTCAATAATATATGGAGATCACAGCAGTACATCACCAAGACCAAGCTAAAATTGTACCAGAGCTGTGTCCTTTCCACTCTCCTGTACGGCTCTGAATGTTGGAGAATGACGACAAACGAGCTCAATAAGCTATCGGTATTCCACACAAAGAATCTAAGAAGAATATGCCGCATTTTCTAGCCAAACACCATTTCAAATGAAGCACTGTATGCCCAATGCCATCAAGACAGCATGGAGAACATCATCACGGGAAGAAGGGGGAGATGGATCGGACATGTAATGAGAAAGACCATAGATGACATCACACGAAAAGCCCTCCATTGGACACCAGAACGCAAAAGAAAGAGGGGACGTCCTAAAAACACTTGGCGAAGAACTGTGGAAGGGGAGATTAAAGACCACACATGGGATACCATCCAAAGACTGGCCCAGGATCGGAAGAAGTGGAAGACTTTTGTTGCTGCCCTATGTGCCAGGAGGCATAATGGGCAGTAAGTAGGTATAAGTACCCCCATTCAAACTATTTCTGTCTTGGGTACCTGAGCACCAAGGTCAGTGAAAAATGTTGT
CAAATTGCCTTGTACCAAGTTTGGGCTGATATACTGGTCAGGCCATATGATGTTCTAATTCTTTGGTCATAAATAATTTTACAAGTTAAATTTTGTCTCGTGCTTCAGTGCTTCATTATTCAAACTGATGCAATGTATCTAGGATTTCACAGAACTTTGTTTAATCCATAGGGTACCCTTTAATTACTTCAAACATCCTCTTATCTTCTTGTCTTATGATATCCCTTTGCATAATTGAGT
TCTCTCTGCTCACTTGTGCTCTGCACCATTTCACTCGCGTAAGGAGCATAAGGTGTTATAGTCTCGAATAACGAATGAATCCTTAAAGGTTGAATAGCTCAGATGCAAGAAAGAAATAACGCATATCAAATGATAAGCAGTAGAGAAATTGACAGTAGACTTTCATTTAAAAACAGATGAATGAAATCAAGATTGTCATCGCAATGAAGAGGGAACAAAAATTCCTGTAGTTTGATTTAATATCCCAACCTTTTTTTCAATTGCTTTATAGTCGATGTAAATAAGTGAGCAAACATCATGGCTTTTTATCAACATTCATTGCTCCAGCCCAAAATTACAGGTTCGATACTATTTTGACAATACGTTTTGAAAAGCCTGCTGCTTAGTCATCCGTGGCAGCACAATACAGTACACAGGGTATTGGTTACTTTTTACAATGTTATATGATTCAAGGTCACATGAGTTTTAACTTTTTAACTAGTAGCTGCCAAAGTTGGCTACAATATTTGTATACGCACTGTATAGCTGGGAAAATATAGCATTGGGTATGTGTTGATAGCAAGTTTCAAGGTTGAAATCACAGACTCTGAATACATTTTTTTCTGCGTAGAATTAGATATTAAAAATCGATATTTGCGAAAATTGTCGAGCTCCTAATTGAATACAAAGTTCTAAACTACAAAACGTAAGCCATCTTTATGGTCTTGGGGCCCCTGGGGCACAGTACGGTTACAATAACCGTGCCACTCAAAGATTGAAACCCACCACGTCAACAATGACATGGGAACCTTTACTGAAGACGTGTATTTATTACCAAAGAAAAAAATGGGTATTTCCACATGCGTGGGCGTTGTAGTCTACCTCACAGGCCCTTTCTGTGCGACCGTTGCGCTATCAAGTTGCATTGATTCTTAAAAGAAAGTTGAATCTTGGGAAAGGTGAACAAATGATTTAAGAGCTTTTCATTCTTTCTATGTTAGCGAATGTTACAATTTACATCTTGATTATCAACCACGGTCGATTGTTTGTTTCAGCCCGAGTTTACACTTCAACATTAACAAAATGCCGACGCTTGATCACAAAATTAATGAAGATTCGCTTTACCTCTGTTATAGCTGTTTCATTTTACTGCCGTTATTTATGTTATCAAGTAATTATCTATCTATATCTTGCGAAGGGACAGTAAACAGGGAAAGAAACTCTTATGCGGCTAACTATATGTATTTAGCATTACGTGTTAACGACAGTTATACATGTATTATTTATGATTATATCATTTTTAGGAAAAGAGTCGATTACTTTATAATGAAGAAAAAAAAATCAATGCTGAAAATTGAAGTACTGCGACAAAGGGGAATTTCTAAAGTACTTTAATATGACATGTACTTTTTATGTTTATTCTTTTCTCTCTCCTCTCTCTCCCTCTCTCTCCCTCTTTCTGTCTCTCCCTCTGTTCCCTGCTGGAAAGAACACACTCATTCACACTCATTCACAGTGTAAATCACACTGTGTGTTCAACAATGTTAAATTGGGGCGTTTTCACATTGTGGTCGATTCGTTTCACACTGTGGGTCACAGTGTGGATAATCGGAAAAGGAAAGAACACACTCATTCACAATCATTCACAGTGTTATTCACACTGTTTTTCACACTGTGAATCACTGTATGTTCAACAATGTTAAATTGGGCGTTTTCACATTGTGGTCGATTCGTTACACACTGTGGTTCACAGTGCGGATAACCGG
>ref26480-1
ACGTATAGTGATGCACTGTCTTAACCATAACCATAAAAACATACAAACAATAATACAAAATAAAGTATGGAATATGGAAAGGACCAAAANNNNNNNNNNNNNNNNNNNNNNNNNNNNNNNNNNNNNNNNNNNNNNNNNNNNNNNNNNNNNNNNNNNNNNNNNNNNNNNNNNNNNNNNNNNNNNNNNNNNNNNNNNNNNNNNNNNNNNNNNNNNNNNNNNNNNNNNNNNNNNNNNNTGTTATTAGCAAAAGTGATGATTTAATCATTTATAATCAATTTGTATTATTTATATAATCATTTA
GAACTAATCAGGAGGATTTCATGTGTTTAGGTGACTCTGTCTATCTTGATCTTGATTGAAAGTCAAATCCTAGTTGCATTGTAAAATGATGATTAAATGATTATTTATGGATTTTTTTTTTTCTTCCTTCTTCGCTTGATATTTTATAGAGAGGGCTTTTCAGAATCATGCGTGATGAACAACTACTTTGGCATCGGACTGGATGCCAAGATCACCCTAGACTTTCACAACAAGAGGGAAGAACACCCAGAAAAATGCAGGTACGTTCCCCTTGAGAGTGCCAAATCAGGCCCTGGTTACACCAAAATAACCTAATTGGACCTTATCTATACCCTGGATATTTGCTAGCTTTGGCCCTGGTAACATCAAAATAATCTAGCGGAGACCTACAGGTACTCGTCATCTAAGACCTACCAGACACCTACATTTTTTGATACGGGTTTTAAAAAATAGCTTTACTGTACCTTTCCTGAATGTTAGATAGCCTGCAACTATTCAACCCAAACCAAGATTTGTGAAGGGTTCTTTGTGTTTAATGGAGGAGAAAAATGAGAGAATCGGGATTGTGAAAGTTTCAGTGAATTCCGATTGAAAATAATAAATTCATACATTTTTTGAAGTCGCAATCGATCAAACATGAATTGGCAACTCTGTGACGTGTCTCACAAGGTCTCCTTCTATTTGCTATGTTGTAAAAAATCATGAATCCCTCTCGACCTAAATGGGTACCTAGCAGTGCTGGTGTAAGAATTCAATGCAGGGCCCTCGGGAAGAAGATCATTATAAATACTGATGAGGCTTCTCAGGGCAAATTAGACTGTGTTATTAATATAACAATGTTCTTTTTGAAGACAAGACTGTCCTTTGTATGAAACCTTGCATAACGGTATGGGGTTTTTCGATCCCCTCCAGAAGTCGCACCAAGAATATCATGTGGTACGGAATGTTGGGGACCAAGGAGCTCGTCCACCGGACCTACCGCAACCTGGAGCAAAAGGTTCAGCTGGAGTGCGACGGACAGAGGATACCCCTCCCCAGTCTGCAGGGTATCGTGGTCCTCAATATCCCCAGCTATATGGGCGGGGCCAACTTCTGGGGAACCAACAAGGAAGATGAGGTAAGGAGGTGGTGGTGGTAGTGATGGAGCCAGTGATTGTTTTGGTGGTAGTGGTAGTCATAGTGGTAGTGGTGGTGGTGATTATAACGATGATGATGATGATGAGGAGTAAGAGACGGGGGAGTATGATGATGATTCTTCTCCTGCTGCTGCTACTGCTGAATGTGATAATGATGATGATGAGGGTGATGATGATGATGATGATTGTGATTTCAGTAATGTCATGATGTTGCTGATGATTCTGCAGCTGCTACGAATGATAATAAGGATGATGAAGGTGATGATGAGGGCAATAATCAAAGTGATGAGATTGTGACACATCCAAAGGAGTGCTGGCTCTTCATAAACCAAAACATCCCTCTCCTTCCCAACTCCTCTAAACCCACAGACCTTCACAGCGCCCTCTTTTGATGATAAGATCCTGGAAGTCGTAGCTGTCTTTGGCGGGATGCAGATGGCAGTCTCAAAATTGATTACACTGCAACATCATAGGATAGCCCAGGTTAGTACCTACACATGTATGTAGCAACTATATAAATATTAAACTGAACTTCTTCTTGCTGGTATTTTCAAAATAAACCTACAGAATTAAGCCTCCAGTTTATAGAACTGGGTTTTATTTTGTTGTCCCAGATTCAAACCAGCAATTGGAGGATTGTACCCCATTCATTGAAATGTCATTCCTTAACATTTTTACATGTATAGTGTCAACTGGGTAACATTCCCATTTTTATTACTTTTAATCTTGCAATGTTCTATAATCAAAATCACTCTTGATTTCGCATTTTCGAATAAAACAATTTGTACGATGTCACATGGTAAAAGTTAACATTTAGATACGGTAACCTTTTTTTCTCTCCTCCAGTGTTGCGTATTCGAAGTCTCCATTTTGTTAGTATTTTTCCCTCTGAAAAGTGTCCCCTATGGTCAGAATCACCTGAAATTTGCCATGGTTAACATGCTCATTATTATTTTTGTTTTGTCTTGACAGTGTCGAGTGGTCAAAATCACCATCTTGGGTGAAGAGGGAGTCCCTGTACAGGTGGACGGGGAGGCGTGGGTTCAGCCCCCAGGACTGGTCAAGATCCTGCACAAGAACAGAGCTCAGATGCTAGTCAGAGATAAGGTACGAGATAGAGAGAAAGTGATAGGGAGAGGGGGAGAGAGAGAGAGAGAAAAGCGAACCAGTATTAGCTAGATACGGAGGGTTAGAAAGAGAGGGTGGACAGAGAGGCGTGGGTTCAGCCTCCAGGACTGGTCAAGATTCTGCACAAGAACAGAGCTCAGATGCTAGTAAGGATATATTGACTGCTTTGAGAGGCATAGTTGTT
>ref27507-1
TCACAATGCAATCGCATGACCGTTACTGGTCTTTACCTTTATAGTGGTTTCATTCTTCCCTCTCTCTTTCACCCCCTCCTTTTCTCTCCCTCCCTCTCTCCCCTCTCTCTGTCTTTCTCTCCGTGACGCCCCCTCTCTACGTAGCCAAGTACTAATCGGTTCAATAAACCGGCCTAATCAGCTTAACTAGATGTATGTTGCTTCGCCTTGATTGATTTACCTCAGTCATCCCTCGGCTATACGCCCGATGCTTCAGTTGAGTTACACCAAAGAGACCGACTACAGACCGAACAAAATATTACATTACTCCGACGGACAGGGATCGGTAGCTTTGGCGTCGGGGCGGAATCGTTTTGGCGGTGTGGCCGGGGTGTAAGCCTGTTTAGCTGGAATCGTGCGCCAGAGCATGCAAGAGTAGACGCAATAAGATGGGGGAAGACGCATGAAGGATGGCAATCAAGGTTGCGGATACATGGATGTCAAGTTTGGAAGGGCAAGGCTTACAGTTGTGGTAGTAACGATTGATGTATTTCACCGAAAATTAAGGGAACAGTGGTTCTACGACGCACGCTCTGGTTACAGATGCTCTGGCAATCCTACATTGCATGACGAAATTTACTATTGTGACTTCAACTCCGAACCGAAGCAGGCCTAACGCATATACTAATCCTAGCCCTAACGTAAAAAATTGATTGCAACCAATCCGAACCCTAAATCAAACGTAAAACTTGATTGGAACCCTAAGTCTAGCCTAACACGAACACGAACCTTAACCCTAGACCTAACGAAAAACTCGATTCCAATCCTAAGTCTAACCCTAACCTAAATCAAACGTAAACAAACTTGATTGGAATCCTAAGTCTAACCCTAACACAAACCCGAACCTTAACCCTAGACCTAACGAGAAACTCGATTCTAATCCTTTAAGTCTAACCCTTACCCTAACCCGAACCCTAGATCAAACG
>ref28524-1
TACCTTGTCTTAAGTTGTCAAGAATGATTATACCCGAGTCAGAATTTTACTGTCATCGTTAAAGATTGGAGCAGCAATTTTGTCAGTTTTATCCATTAAATAAAATTCTATGTAGTAATAAAGTATGTATATAAATACAAACAAAATATTGAACAAAAACATTATGCAATGTTTTCT
>ref41200-1
TGTCCAGTTTTAGTAATGTCATTTTAAAACCTTTTTTTTTTAAAATTTTACAGGAAAAGTTCAGAAATTAAGAAAGAAAGAAGCAAGGTTGGAGAGGCGCTGCGCAGTCCGATGTGTGAAACAGGCCATCAAGTTACCGCGAAGTCTTTCAGCTCGAGGGGTCGAAAGGTCACACGATTGTGACGTCAGAACAAGATGGCAAACGAGACCGAGGAGCGAGGAGCAAATTTTGCGATAATGTGCATAAATTCCGTTTATTTTGATAACTTTCATGTTTGTGAATGTCTTGTATTTTTGTATAATGCTATCTATTTGTATCAAAGAATGTTTTATATATCGGTATCAAAGTTGAATTTAAAAGAATGCTGTTTTATATCATGAAAATAATGAACTTTGATGGAAAAATGAAAGCATTAATACTTTCATCGATTTATTTATATGAGTTGAATAAAGAGAGATTTCTCAAAGAAGTCGGGAATAATTTACATGACAAACATTTCTTACTTCGTGACCAATCATTGTTCAATAGGAAGTGAAAGCCAATCGGAATCAAGCTATTGATTGCAGATGTTCGAAAACGAAATCTGATTGGTTGATAAAATTGATCGCACGCAACTTTGCTAAATCTATGCCACGAGCAAAGTCCTGAGGATTTTGACTTTAAGCCTTTTGCACCCTCAAACATCTAGGGTCAAAATTATCGAAAATTGTGCCTTACTGGGAGATATTTTGTTAAATTAAGATATATTTTCGTGAAAATAGAAACCATATTTGCCAAGGGAGGCTTTTACGTCGGCTGCTGACAAGACGTCTGATTGTCGCTGGCTTTAACGACCTCTTTGGGGGTAGCCGATCTCATAACTTTCTATCAAGATTGAGGCAAATCTATTGCACTGTCAGAGTAGATAAGGGACAGGGTCATAAAAATCACGGAAGAAATGTATGCTTTTGAAAGGTATATAAGAGCTACATTATCTCCCTGTTATCTACAATTTCATATGAGACAGATGTTAAAGTNTTTTTGAAAGGTATATAAGAGCTATATATCCCTGTTATCTACAATTTCATATGAGACAGATGTTAAAGTGTCACATGTATACTTTCATCTGTATATGCCCAGTAGTTAAACCCGATTTAATACAGGAGTTTAAAAACACAACCCTGCCAACTATCAATATATATTTATTGAAACAAAATAACTGGATGGCGTAATTTCGTTTAGACTCACACCAAGTGTGCAATTTCTGTAGGATGTGCCCAGATTGGTGATATAAATATATCCCTCATTTTTAAGGTATAAGAGGAAATGTTTATATGCATTGTATTTCTTTTGAGATACAAAGAGATAGATTTGGTTCCCACGATTTATTTACGCTATTATAAGAACAGTTATGATATACAATTTAGATAATGTATGCCAAAGATTTGTATCCTTCATCTAATGTTTCATTCTATGATTTTTAAGGTATAGCACATGGATATCGACTTAACAGTATTGTGCACCTGTGCCTATAACACTGTAGTATGGACAAACCTTAATAATTGATGCAACTACTTAACCATTTCTCAATTGCACTTATCTTATCATTTTTAAACGCCAGTTATTGCTAGGCTGGAGCCACTTTATTGATAATTTTCTAACATTGGGGTTATTTCGGTGAAACCCGCATGTAAATCATATATATTGCAAATGTACAACAGTGACATTGATAATCTCGCTATCCACTAATTAGCACACATTTAAACTTAAAGGGAAATCCAACCTTGATAGCACGAGTAACGGAAAGGTAAATTTCTCATTTAAAATCAGTCCTGAATGGATTATAAATTATTTGTTTTAGTTTCTGTCAGTAATTCTGCTATCAAAGGGAAAAACGACCTTGGTAGCAAACTACTCTGGAGCACAGTATAACATGTGGTATTATCAACGAAATGACAGCATACAATGCGTATAGTTTATGAACACGGGCATTTATTCAACGATGAAAACTAACTATGTCTTTAATAATTTCATACGAAAAAAAATCTTTGTATATGCCTCTATAATAAGTTTTTCATATTGTATTATTTAATGATTTATGAAGTATGATTCTGCCAACCCTACTGCCAAGTTTGTATTCAAGAAACGATTAATGTACTAATAATGATGTATAAAGACGACTAGTCAAACTAGATATTGATTATGTTGACGAAAATATTATTCCTATATTTTAGAGTGTCATTAATCTCATACCTGTATCACATGACGCGGGTTAATGTGAAGTAAATTATTATATATATATTACTTTGCTCCGTTATATGCCTGATTGAATTTGATATTGTAAATAAAATGTAAATAATGTATATATCAAGTCAAGAGAATATTGTATTGATGGGATTGTTTTATTCATTTACATCACTAGGATATTACAATTAAAATATTTAGGTAGTGTCGATATTATAGGGGGAGGTGATGCGAAGAGAAAGAGAGTAAATTTCTCATTGGGAGGTGAGGAGAAGAGAAAGAAGAAAGAAAAGAACAAGAGAAAAGGGGTGATATAGAAAGGACGAATGAGAGGAGAGGTGAAGAGAAAGAAGGAAGAAGAGATCAAGAGAAGAGGGGATGATATAAAAAGGAAGAATAAAGAAAAGAAAAGGAAAGATAAAGAATGTGGTGTGAAAAGGGGAGAGGGGCAAAGAAAAGAAGACGTGAAGAACATGGGAGAGAGACGGGGAAAAGCGGAGAATTGGAGTGAAAAGAGACGGAGAGCCCGGCGAAGAGAAAGAGGGAGAGAGGATTGGGGAAAAGAAAAAATTTAGAGGGGATGCGAATAGACAATTGTTTTAAGAGATTAAACATGTGTCTCCAACTGTTGATTGCTTAATACCAAAATTTCAATTCTAAAAGATATATTTAAATTTCTCCTCCTCCTTCATCTTCTTCTTAATCTAGTTCTTGCTTTTGTTCTTGTTCACCGTAGTGCATCCATGATCTCAGTTCCTTAAGGGGGTATCTCACTGAGTGGCGGATGCTTGCAGGTTGCAAAATGTAGCGAATTTGGGGTTTCGACAGGGGCTTTCATCGAAAGGGTGCGGTGCGGCGCGGCGCGGT
>ref50499-1
CCCGACTGGCTCCAGGCACATCGACTCCAAACCGACCGACTTTTGTCCATTCGAGGTAATGCAATTTTTTTCGGTTTGTTATCGATATCTTGGCATTCTTGTTGGTGTGACTAGGTTTAACACTTCACTCACGCAATAAAAGCTGATAACTGCTGCATACCAAATCAAAGGCAGCTGAAGATTTGACGTTCTGTAGTAGTTCAACATTTCTCTCTTTTCCCAAGGACAAACTTCAGGTAATATTTTTTCTTCTGTATTTAGTAAGTTACAACTTTTCATTGCTTATTCATATTAATTTGTTTTCTTCAGAATTTCAATTGTACATGATAATTACAAAAATGTTATACCTTTAGTTTTTGTATACACTCTTTTTTCCTTCTTGACATTATTTATTTGTCAGAAAATTCAACATAAACAATACAAAGTATGTGTTATATTTGTTTTGTTGAAAATTAACAGTAATGCTGAAGTACAGACTGTGTTATTCATTGTAACACAATATATAATCTTACATTGATCATTTAATGACAGAAAATTAGACATCATACGACACAACATGAAAATCAAAAACCGTATTTCTTTAGAATGTTTGAACCGAAAAATAATTGTACATAATACAAAACTTTAAAAAACCGAGTGATATTTTGCTACTTTGTAATATAGTTCTCAATTCAAGTGTATATCATTCTTATATTGTGGTTGGCAATTACGCTTGTCTGTGTTTGAAGTCGAATATTGATGGAAGAATACAACATTTTGGTTTTCTACATACAACAGAAAACCGAAATTATGTATTCTGTTATCAATATTTGTCTTCAAACATATTTTTGGGGACGAAATCTTTGCAAAAGTTTGTCTTTACTGATATCCTCTGGCTATGATACAATATAAGTGACATTTTGCCATTTACATTTTTGGCAAATTTGGGGTTCCCAACACTTTAGAGGGCCTTTAACTATGCATAAATCCAGNNNNNNNNNNNNNNNNNNNNNNNNNNNNNNNNNNNNNNNNNNNNNNNNNNNNNNNNNNNNNNNNNNNNNNNNNNNNNNNNNNNNNNNNNNNNNNNNNNNNNNNNNNNNNNNNNNNNNNNNNNNNNNNNNNNNNNNNNNNNNNNNNNNNNNNNTTTACAAGCCAAACACCTGTCTGATTATGAAGATATTTATGATTGAAAATCGAAATCAAATTTTGCGTTTGCCAAACGTTTTTTGTAACACTACACTGCAAAAAACAAGGGTGTTAAATTCAACACCATGGGTGTTTATTTTAACACTTTCCTGGTATCTATATCGGAAAACATCACCTGGTGTTATTTAACACTAGGTTTTTGAATTAAACAATTCAATTCCACTCTTGATGTTGAAAAAATTCCGCCTTTGGTGTTAGCATCTAACACAATTATTTTAACTTAGTGTTAAAGTACAATTCATGTTTTGGTGTTAACAAATCCAACACCACTTCTTTCAACACCAGTGGTGTGAAGAATTTAATCCTGATTTTTTTTGGGTTAAAATCAATACTAATGACTTAACACTAAATTCAAAGAATCCTGCGATGTCTGTTGGATTTAGTGGTAANNNNNNNNNNNNNNNNNNNNNNNNNNNNNNNNNNNNNNNNNNNNNNNNNNNNNNNNNNNNNNNNNNNNNNNNNNNNNNNNNNNNNNNNNNNNGGTCTACAGAACGAATTTTCACACTTAACGGTATGATTGCGCTGATGAAATGGGATATTCAGACCTTGACTTAAATTCCATAACCACGATATCCCGAAGAGATTATTGATTGCTAGCTCGCGCATGCGCATGCACGATACGACGTCATATCANNNNNNNNNNNNNNNNNNNNNNNNNNNNNNNNNNNNNNNNNNNNNNNNNNNNNNNNNNNNNNNNNNNNNNNNNNNNNNNNNNNNNNNNNNNNNNNNNNNNNNNNNNNNNNNCATGAATCCACTAACTTACGCGCATGCGTAAGTTCAACACCATGTATAACACCAAGACTCGGAACATCAACCTGTAATTAAATATTTCGACACTGTTGGTGTAGAACGGACGTGCAATTAACACCAAGGATGCTTTTTTTTATATTCCGTGCTGGTGTTAGAAATGTAACACCCTGGTTTTTGCAGTGTATAGTCTATTTGGGAAAAGAGTATGGTAAAACCTGTCACTCAAATGTTTTTACTTTTTTTAGGCACTTTTTGATAAATTTTAGGGCTTCAATATAACACCACATCACAGGCACTGACAACACGTAGGGTCATGCATCTCAGATTTAACATTGTTAAACGATCCCTTTAAAGGGAGTGTAGCATGACAAGACTACGTGTCTTTCCCGTGGCTTGAATCGAGGACTACGGACGACGCGACCGCAGTAATCACCAGTGCGTGCAACATACGCGAAACCGAAGCGTGCGGAGACCCTCGGTTTGTTTCGCGTACGCTGACCATGTAGAGATTAAGTCGCTGACTACCATTGATCAAGTCCATTCGTTTACGTGCAGTTGTCCATAAGTAGACGTATATGGCGTAAACCGGTACTCCGTCAGGCTACACCCCCTTTAACTGTCACAATGCAGGGTGAATACATAACAAACTGAACCTGTGCAAGAAAGGAGCGCAGGAACGTTAATGCGGAACGTCCTTATTAAATATCACGATTCAATAATGAAAAAAAAAAAAACTGTGTTCGCTAAAGACAGGTGGTCTTTCTTTGCAGGCGGCCGCTGAAGCAGGTATTAAAGACGCATTAGAGTCGGCTCTCAAGGAGAATTCGACACCGGTCGGGTGTTTAACCGATAACAGGATCAGCTTTCAGTTTTATGACCAACGAGCCATATGTAATGCTTTGCATTGTTAAAGGAGCTACACAAAGAAAATTT
>ref55204-1
TTATCGCCCCTCCCAATGTACGTCTCATATAACAATCATTCAATAGCTTCTTTAATAAGGATATACAAATATTTACTCCAACCAGAGGCACATGTGACACAGCAAATGATCGCCAACACAGTTAGCTGAGGCAAATCATCTGATCAAAGCAACCAGAGATCATGTAAAAATGTTCTGTACTCACAATAGGCAATTAACACTTAACAAAATCGCTTCTTGTTTATTGTTCCCTCGGAGCACAAGTAACATACACAAAGCATCTCTCTTCGGATACACAGAAGTACATCCAGATTAAAATAATCCACATTAAAATCCTCCGCTGTAGTACAACACACATCCATGAAAGACTAGCTAGGGTAACACCTATACCCCGGCTTTATCCTGTCTGGAAAACAAAGTTTAATCTCTGCATCATGCACACAATGAACTTTAGCCGATCTCTCCCAAGTTCCTGGATAGACTATGGTAATAGGCTGTAACAAGGGGAACAGACCAAGCATGCAATTCTCTGATTGCTGATCAAGGCACTCTCTCTCTCTCTCAATAGCCATGTTCACACGGTAAAATCTTAATTTTAAACATTAAGTTCGTGAAACTGAGATGTTATAGCAATGACCCACTAACAATGAGGAGGGTTCACAAGGGACCAAAACAATTAGTATTCAAAGATTTAAACTACATGTACTCCTGTGCAACTGTACAGTCTCTATTTAAACTGCAAGATATCATTAAAAAAACCAAAACCTTAACTTTAAGTTTAATGGACTGTAGTATGAACTTAGCTTTTGTCTCATTTTACAATTCCTGGTTGGATTGAAAGGAAGAAAGAGGGAAGGGAACTCTGGGGTTCCCCAAGGATCCATTTATCTTGATTGCTAATGACACACATGCCTTGCTAGATGGAAGGCCACGAGGTAAAGGTACAGTATAATGGAGGTGGACTGGGCGGGGGTGGGGTTTGTGGGGGGAAAAATGGAGAGGGTAGAGAGAGAGGAGTGGAGTGAGGAAGAGTATGATGGAGGGTGGGATGGGGTGGGGTGCAAAAAAAATGGAGAGGGTAAGAGAGAGAGAAAGAGAGAG
AGTGAGAGAGAGAGAGAGAGAGAGCGAGGAGAGAGCGTTGAGGTGGAGGTAAAAGCCACCTGCGCCTTGGATTCAGCTAACATGGGCAACATCAGGGTAACCAAGTGAGACGAAAGGACTGGAAAATGGGGGAAAGAGTTAGTTTTACCCCATTACTGCAAGAATGCAAATAAAAAATGGAGTGAAGATTTTCAAGAAACAGAGATGAAACAAAAAGAGCAGAAAAGCAAGCAAATTACTACCGTTTCAGTAAAAAACAACTTTGCTATTTATCCATTGAATATTGTCTCATTTCCATAGGCTTTGTACAGAAGCTACCCAGTTCCCTGGGGCAATAGGTTAACTTACAAAGTAGAAAGAGATGAAACGACCTAGTAATTGCAATAAAAAAAACGTAACTCACCTTAAAATTACACAGATATATGTCCAAAAATGTGTTGAAGGCTTCCAGAAAGTATTAAATGTCTTTTCACAAACCACTTTGACTTATCATCAGCATACGCAAGTGACCAAAGGAAACAACATTAGAACTGGCATTAAAA
>ref64884-1
TTTGTACAACAACAAATAAATGTTATATTACCTTCTAAATTGTTTGGGGGCAACGAGGCCGTGCCCCCGCCCCACGCCCTAATATGATATGTTTGCTGGGGGCTCCCACCCTAATATCGTTCAGTAGGTCCTAAGGAAGCCCTGTACCAAAAATGGCATTTGTACACCAACAAATCAATATTATAAAATTATTTGGGGCTCCAAAAAGACGCCCCCGTCCCTCACACCCTTAAATTATTTTTTTGCCGGGGGCTCCTAGCCTAATATCGTTAAGTAAGTCCTACGGAAGCCCTGTACCAAAAATGGTGCTTTTATCCGGCAAGTAACGATAATCGATAAATTTGACGCTAAGCCACCTGACTACTAGGAGTCATCACAGTTTTGGGGAAAGTCATTTTCTCTGTGAGATTGTATAATTAGATTTTAGAACTGATGTATTTTTTTCTTCTTCAAAACAGTTGAGTTTTGAGTTTTGTTTACATGCCTCTCCGTGCAGGGGTATGGGAGCCGTTTAAGGCTCCCTCGAATAATATCATAAAAAACATTTCGAGGGAGCCCTTAAGGCTAAGTCAAGGCTATACTATTTATGTGATCATACTACCCGTTGTGTTTTCCACCCACGCCCTATTGTTACCCCGTGTAAAAGGCCATTTTCGTTATGTAACCAAATTTAATGCTCACGTCTTTGTGAAATGCCTCGATACGAATTAGACTATTCTATTCGCCTTCTACGATTAATTTTATTTCAATAAACACAATGCAAATTACTTGATAGGTAGGGCAAGCCATTATGTTTGTCCAACCTAGCAACAACTAACGTATGCAATTTGAATTTTGACAATATAAATATAATGATTCGTGACGGTGAATGTAATGGCTCGTCTCTATAGGTAATGCATTAATTTGAATTAATTTTGAAAATGGTCTATTCAACTTTTGCTTCTTTGTTGTATGTGTCTTTATGATAAATTATTGCATCCACCTGTTATTTTAATAATCAGAATACAGGCTTCACATATCTACAGGTATTATGAGGTCAGACAAGTCCAGGAATTCTGGCAAATAATATAACACGATTAGCGTTTACATACAGTGGTATTTATTTGTTTGTTTTTCCAGATTTTCTATTCGCTCAAGAAAAGTGCTGTACGGTTTAGTGTGTCGACCCCCTCCACCTCCACCCCCATAACATACTGACATCCAGGGTACAGCTTAAACCTATCCGAGGCGCTCAGTTTGGTAAGTTCAATTTGTAAGATTGATTTTTCTTCGTCAACCTTTGTCAATAGATCTGCAGAATGAACTAAAAGATAGCATCAGATAGGGCGTTTAAGTAGCATATTTCAAGAGGGGGGCAATCACTCCAGCAAAGCATAGAGAGTCAATGCTAATGCGTATTGACCTTTAGCACTGCATGCTTGCTGTGAAGAAGGTATTATTAGACCTATACACAAATATACACACCACACAATATTGTGTCGATGCAGCTGTAAGCAAAGTTTGACACTAGACTTACAATTAGAATTTTTAAAGTATTCTTTTTAACATCCGTAAGTTAAAAAACAAAAGTATTTTACTGCTATTTAGGTGTCATCAATTGTCACTNNNNNNNNNNNNNNNNNNNNNNNNNNNNNNNNNNNNNNNNNNNNNNNNNNNNNNNNNNNNNNNNNNNNNNNNNNNNNNNNNNNNNNNNNNNNNNNNNNNNNNNNNNNNNNNNNNNNNNNNNNNNNNNNNNNNNNNNNNAATCGGTTAAGTTTTGTACAGTGGTGTTTCAAATGTTGAGAATCAAAAGCACAGCTTTTACTACACAGCCAGGATAGTGATGCTCCTATGTGTGGGGGCAATGGACTACTGACAAATTTCCGACAAAGACCAGAAACTAGTACCTGACTCTTCAGTTAATTGAGAAAATTATTGATTGATAAAATTACTATTAAATTCTCGTAAAACATAGGCATTTCTCAGATATTCTGACAGTTCTAAGTTAGGAAGCCAGATGGAATTGGGTTCACGTACATCCAAGTAGGTAAAGCCTGATAAAGAAAACTGTAATTCAAAATAAACTGTATTTTCACTCGATACCCATGTTATCTTGCGAAC
CATTCTATCAAAATAAAATTCACAAATTCCTTATCTTGCAAATAATCATACCGAAATCTATCTCAAAAATGTACAAACAATACGAAATGGGAAGTAAAAACGTGCACTGTTCTACACCCTCTCCTTGTTTGTGGTATCACAGCATTTGCCTTCCCACGAAATTCAGCGGTTTTTCTTTCTCCACAATGCACTGAAATGCTCTTTATATAGTCCCAAATTTACACATTCCTGGGGGCTACCCCCTTCCACACCCTAGCTCCCTCATAAAGTGCCCCAACCCCCAACTTTTGAGATGCAGTCGACATCATTATAATAGAGCGGTTTACTAACATATTCAAATGTTATGCATACTTTATAAACAAACATTGTTTTTGACAACCAGAAAGCTTGCCCGACATAGCAACAAGTAATGTATGCAGACTGAATTCCAAGTATTGTAGTTCATTTGTTATTAACAGGTTAATGGATAATTCGTAACTGGGTCCCCAGGAAAGAAACATCCATAAATTTGAATGTGTTAGTAAACCTGTCTATTAAATATAAACATTATCTTAATTTTCGACAAAATATATTAAATGAATTTCATTGGCTTTTATTACATTTTCATTGAATTTTATTATATTTTCATGCCATGCATACAGGTACAGGACGAGGCCGCACTGGCATACATGAAATGCACATCTTCTTCAAGCAAATGGGTCGCCATGCAATGCCCCAACCTGGGACTTCCATCTTAAGTCAAGTTAAACCTCTCCGCCTTTCTTTCTGGATATGAACTTCTTATTATGAAGAAAATGATGTGATTCGTCACTTTGACGGTGCATGGGTATTGACACCAGTGGAGTTGCTGCAACGTGAAGACATTAACCTGTATTAATCAAAGACACTGGGCTTTTTTTGACTGCTTTCAACCAACTTCGGAATCTATAACTATTCGGCATAAATATATCAAGATCGAACTCCGTGCTGGACATAAAGGACTGAGTGTGATTATCCCGTGTTCAGTGTATGTTATCGTTAAGATTGGATTTTCGGCAACGATGATTGGACTTTTCTGCAACACGATTCTCAGGACTCTCTTTGACATTCGGGACACAGGATCATTTTGTGATAGCATGTTTCAACCGACTTTGAAATCGAAACGCCATCTCTTCAGCTGAGACATATAGTTCGAAGGTCCTGTGACCTAATAATATGTTTTATTCAGGAACAGGTCCTCAAAGTTAATGAACAGCATCGAATTAAATTGCGCCGTATTTTGTCAATTTTCAATCATCTATCTCTAAGTGGACATTTCGACACGTGCTTCAGAAACAGATATTTATCACCATTAACTGAGGAAAGCATATAAGAAGGGCTTGATGTCAAAATCTAATACAACTCACCAAAGTTAAATGTCGGCCTGACTGATTCAAACCTTGCAGAAGGTTTGCTAAAAGGCTTTCTATATTAAATGCAAACTTTGACGATTTCTATTGCCAAGAACACGACATTGCTGAACACTTGTTAATGAATAATATAGTATTGGACATGAATCGACGGTTGCCTGAGGAATTCTATTGGATCCTGTTTATTGTGTGTGC
>ref65902-1
GCTGGGTTGAGGAGCTGCTTGAAGCGACGGAGGAACTTGACCCCCTGGTTGTCCCCGCTCTTGGAGTTGACGAAGACGAGGAGGGGGCTACCGCACCCGTTCTTAGAGGCCTGCCAGTACCCGNNNNNNNNNNNNNNNNNNNNNGTGGGCCTTGCAGCTGGAATGGACCTGTGGGTGTGGTGGGGAGGGGGGGGGGGTGCAAGAGAGAGAGAGTAACATGGTTACAGATGTTAGGTGGAGGGCAGATTGCAGAAAGTTCAATATTTTGAACACTTCTTATATCAACCACAAGTCTTTGCATCTTCACATTCCAAAAATATATAAGAAACCTTGTGAAACAGCGTTAAGTAACGCCTGGCTGGAATGCTCCCTAGGGAGTGGAGATTGTGCACACAGTGTGTGCGGGCAAGCACTGAATCCAATGACCGGGTTAATAGTATATTTGTAAAGCGCTTAGAGACATTGTAAAGCGTTATATAAAAGCTAAATAAATATGATTATTATTATTATTATAACTCTGGAAAATATTTTCCTTTAACTTCTGACTCATCACTCCCCTGCATCAACTGTAGATTGTGACCACTTCTCAACTAACACGGTAGAACATACCAGTGTAGCATTAGCTGAGAGTTGGGATACTAACCTCTCCTCTGCATGAGGTGCAGATTGTGACCAATTCTCCATAACACTAAAGGATATTCATGTGTACCATTAAGTAAGAGTTGGGGTGTTCACCAATCTTCTACACCAAATGCAGATTGTGACCAAATCTTCACTCACATTACTGAATATTTCTGTACAACATTAGCTAAGAGATGGGTTTACTCACCACTTCTCTGCACCAGAGACAACGCCAGTCCTGCAGACGGAGCACACTCCCGCAAGTCTTGTCACAAACGGCACACTTGGCACTGACTGGTAAATTACCTTCTAACCACTGGTGAGGCATGGCAATCTGTACACGCATAGGGTATAGAGAAGGGATAAAGACTGGTAAGTTTGTGTAGAGATGCATACAAATGGTGGGATGATTATAATTAATTCAGGCAGTTTCAAAGACATATTCTTGGGAGTTTTCAT GCCCAACATGTCAGCTTGTTTACACAGGATCTGGTAGAATGACCAACTAGAGAATTTACACATCTTGAATGCAGCAAAAATTGCGGCCCACTTAAAAATAACTTGCTATCAGAATTTAAAATAAAAGGGATTAAAAAAATAAAAAATAAACAGAAACTATGTATAAAAAATATTTACTGG TATGATATTAAAATAGACAAGAACTT
>ref76399-1
TGCTTTCTGCTTTTGATAAAATGAACTTCCTCGACACAGAGTAGACTTCCTGCTTAATATAATACCTTAGCGTAGATATAGCAGCTCAACTCTATCTGAAAGAAATANCTGACTTCCTGCTTAATAGAATACCTTTAATTTAGCGTAGATATAGCAGCTCAACTCTATCTGAAAGAAATATATATCAAGATTGCTAACGTTTTGCTCTTGTTCACGTTTTATATTTGAAGAAAGTGGTTATAATTTCAAATCACATAATGATTTTGAAGTTGCTTATCACTTATCTCGTATTATATTAGCTGTTATTTGTACGTACCTTGTAGCGTAGAGAATTGTTTCATACCCATCAGTTGGTGTGCCACTCAAAGAGTTATTATCCATATTTGTCTTTCAAGAAACAACAACTAAAAACCCGTCATAAAAGATTTTTTTAACAACACATGTACAAAATGATGACATAGCCTACAGTATCCGCTTTCATCTACAGTCCAAAGTGAAATTGAACGTGTAAGAGCAGAATATATACTATTGGTTGACAAATGAGAAGTGAGATTTGTCCGTTAATATATTCATGCTACGAGCGATTTCTAATTNNNNNNNNNNNNNNNNNNNNNNNNNNNTAACGTGTAAGAGTAGCATATATACTATTGGTTGACAAATGAGAAGTGAGGTTTGTCCGTTAATATATTCATGCTACGAGCGATTTCTAATTGCAGCTTAAGATCGTTTTATGAAGAGTGTCAGGTTTAGTCATCATTGTTCTAAGACTTAGAGAACGTTTCGATGTGTAATCAATCAGAGTCTCCTTTCAAGACATGNNNNNNNNNNNNNNNNNNNCTCATTGTTCTAAGTCTCTATCTAAGACTTAGAGAATGTTTCGATGTGTAATCAATCAGAGTCTCCTTTCAAGACATGTATCTTTTTATTACATACAAATCTTCGTCTCTGTCCATTAAATTAACGATGTGCTATTAGGACAAAGGCCATGCTGTGGCGTATGGAGGTTTTTTGAAAAAGTGGGGCGGGGGATAATCTAGAATTATCGTCACCCCATTGCTATATGCACTCCTTCTATTACTCAAGAGAATGAAGGAGGGGATGAATGCCGCGATTGTCTTTCTACAGTCTAAAAGACATTGATGATGGAATACTTATTGACATTCATAGGTATTGTTGGTATGACTTATTTTAGTTTGGTCAAGAAAGTCAGGTAATATCATTCTGTGGAGCGCCAGGGGTGTCAAATCTGACAGACATGAACGCTTTGCAAGAATCTACTATATTACCATTCAAGCAATAGATCAAATCAAGGGGGTGCAGGCAACATTGGAGAGGAATAGTTAAGGAATTTTCATCTCAGAGAGGCAATGATATATTTTCAACCCCACTATCACTTTTACCAAAAAAAAAGATATTTTGTATAATATAAACTCTTCTCCTTCTATATCTACAACCCCAGGATAAACTTTGAACTATTTTTGTTAAAGTGCGTAGTAATCGAGTTTTTTTTTTTATAGACATCTTAAAGCATTTTTAGAAGAAATATCCATGTGCAGTTCAAATAAATATATCCATCGTTCACAAAACACTTACAATAATGTTCATTCAGTGATATTTATTTGTGTCTTGTTACATGTTATGGTTTACGGTGGGGAATTTCATGAAAGTACGGTTATATGACATCTTGTTTCGGTACGTGATCAATGGTGTTTTGAGCCTTCATTATGAATCAAAAGTTTGCATGCGAGCAAAGACATTATTTCGTAATAATGCGAAATTGAAAGTTACAATCACAGGTTTGATAGCAACGAGGAAGTATGCATGTTCTCTCATACAGTAAAACACATCGTGAAATCAAACACTGGCGGATGGAGGGAGAGGGGGGGGGGGGGGTAGGTGGCGAATCCGAACCCATTTACCATTCCTCAATCTGTTTGGATTGAAATCAATAAAGTTTGAATTTAAATTTGAATACACAACGCAAACAGAAAATGTTGGAATTATTTCACCCTTACCAAATCTCGGTCCACCTCTGAACAAGTAAATAATGTTCAGTGGACAACTCAGGGTTATTATGAATAACGGTCCTTACGCCTTTATCAACAGTGACCCCCTTTCCGTTTAATGAATAGCAGTCCTTCGTGTACAGTTTCACGTTATGAATAGCGGTCCTTACCAATAGCGGTCCTTATGACGAGCGAGGTTATACCCCCGTTACACATAGGCACAAGTTGCATGTCTGTATGCGCTTTACAGAACAGAATATAAAAGGAGTGGAAAGGGTGCACTGGGTACATAATGGTTGCTACCAAGGTGGTGGGATTTCCCTTTAAGTGCAATTCTAACACTTCATTGTGTATCCCTAAAAATTACGTGCACGTTCGGAAAATATTTGACTGTAATTTTCATTAGCTTCAATGGTTGATGGACAGGGTTAATGAATTCGCCTAAGCCTTAGGTTTTTTTTGTTTTTATTGTTGTTGTATTATCATTATTATTATTAGTGTTGTCAGTGTTGTTGCTGTGATAGTGGTTGTAGCCTGAACGTGTTTAGGTCTAACATTTTTTTGTTTCGATACGCTCAAGTGTCTTGATTTCTTACATTAAAACAAAAAAGTAAAAATGTAAATTCAATGATCAGTCCGATAATGGTGAATGAT
>ref77429-1
GTGAGAGAGGAGAGAAGAAAAAAAGAAAGGAGAAGTCAAATCAAAATTAAAATGATAATGAGTGCACCCCCTTCAACCGTCACTCCACTCGTCAGCCTTCTCCTTTCAAATTCCAT
>ref80803-1
AACAATGTTCACTCCATACAGAGCAAAGTCAATGCCAGATAACAGGCGCTATAATAATTATTATAAAACTTACGAGCTCCAGACATGATCGTCAATCTAGTTTAATCTGAATTTGCAAATGATTCCAAACGCGAACAAAAGCTGCATATTATGAGCTACACAGTGACAGTAACTTATGACATGCCATATAGGCATTATCATGATAATAGGCATAGGTTTATAGCCAGGTTATATAGGTCATTGGCTATGTACTATGGACCTTAGTACAATGTACATTCAAAGGCCATCTCATCCCAGTGCAGCGGGTATAGTGGGCTGATTGTGGGTTCCGATCACGTGTGAACTTGTACTTTGAGATGTGCACAAGGCCAGGCCGCCAGGGAATGTATGCAAAATGAAAATGAAAACAACAGATCCAATTAATTTATTATTATTCAAAATATTTTCAATATCAATATTCAACATTGTCTTTTATTCGAGTGTGACTCTTCTTAACACTTCTCTTTTCAACAGAGAAAGCTAATTTAAAAATAAATTATTATTATTAATTTTTTTATTACACACCTTGATTTTTTCTGTAAGTCAGGGGATTTCCCTTGCATGCGCGCGTACGTTTCCTTCCGGTATTCAGTTGTAAACAACATTATGTGCGTCTCACATTCACACGTACGTAAACAACACACGTGCACGGTATTTATTGATAAAACTCTCATACATGTACGTGAATACGTGGGCATGCAGTTCAATTCCAGATTTTCGGGTGAAGTTAACTGCAGTGTCTTTATGGTTTGGAGTGGCATGAGGCCTGAGGTGAGTGGTATTGTAATGTAGTATTTAGTAGATGAAAATAAACATGCTAAAAGACACATCTGACAATGACATGGGCTGCACTACTAGACCGAAATTTCTGTCTCTTTCGTTCGTTTTTTAGCCTCTGATTTGGGTAGGGTCGGCTCCTAAAGTCTTAAGTAAAGAGAGAGAGCCGACGTCCCTACCCAAATCAGAGGCTAACGAACGAAAGAGACAGAAATTTCGGTCTAGGTTTGTACATATTATATTACTTAGCTTAGTAAGTTAGTTAGTTTTGAGACTTGAACTAGTAGACTAGAACTTAGAAGTTGTAGGTAATAACTTATTGAACATGTTGAACAGTTTGGCTAGTTTGAGTTTGAGTTTGAGATCTTAAATATACCAAGGAACAAATTGAATACACACATTGGTCATGCATCTGAGCTGAAGCCGGTGAGTCTGGCCTGGCTAGAGCTAATCTATTAAAGTTAACACACATCAAAACTAATTTACTCATGTTCTTGCATGTTTTTGTCTTTTGCTTGAGAAACTTGTTTTGCTTTGTTAGTTGTGTACATATGTTCTTGTGATTTTCACTTTCAATTCCTTGTGTTGCAATAGACATAGTCTAGATTAGACCGAAAGCTTCAGTCTCTATATCGTCCGTGTTCCACTGAGACTCCGTCTGGCTCCACTAGACCTCCGGATATTCAGGAGGTCTAGTGGAGCCAGACGAAGTCTCAGTGGAACAACCGACGATATAGAGACTGAAGCTTTCGGTCTAAGTCTAGATCTACCTAGACCAAAAGATTCACATGCAGTCTCTGATATAATCAACAGTTGTTCCGCTGAGATTACATCTGGCTCCACTGGCCGCTTCTATGGTTGACAAATATCAGTTTTGATTAAAGAATGACCCATAACAGACAGTTATTTCTGTCTAAGATCTACCAAGTTAAAATTGTCATATCATTGCATACTGGTATATTACAAGTGCAAGCCCCTTAAATTAATCAGTTGATGTGTTTCAATCAAGTTAGATTTTTCTTCTTCTTCCAAGGAAACTGCCGCTTCAAGGCCTTGAAGGTTCTGTACTGTGAATGTGAGGAGGATTCAACAGCTGATCATGGATATCCTGGAGAGATTCTACCCAAGAGTCTTGTGTCTTAAAGACTTCCTTAGAGATCTGAATGGATGTCCACCTCTCTGCATCCCCAAAGACAAGGCTGGGTAAGCAATCTAGACTAAGAAAGTAAGAGCACTCTAATTAAATTTAGGAGGAACCCCAGCATTTATCAAGTTTATAATTGCATGATGATCTTCATTCCACAGTATGTGGTTGTGGGTTGCAGAAAGTTAAGTTTTAGGAGGGCCGAAATGTACCAGTGTGTCGTACACTTTGCTTCAACCATGGTTCCATGCATGTGAAAATACCTGAACCCCCCTGCAAGTGGAAGCAATAATAAATAAACTAATTTTCTTGTGTTTTTTTAACATGAGCGATCGATGTTAAATCATACTTTAATTACTAAGAAATTCTGATTTGGAAGTTTATTTATGTCTCATTCATCTTAACAATTACTTACCAATATGTTTTCTTTCAATTGACCATTTCTTGTAAAAAAAAATTAAAACAGCTAATATACTTGAGAGGTGTTCTAATATTTTTCTCATCAAATATTTTTTAATTGTGTTAATGAATATTAAGAAGGAAATCACATTAATAAATTATTAGCAATCTAATTAATCTAGTAATGGATAGTGGGTACTCAAAGGCTTGTAGAATGTTCATCTAGTTGCATTTTTTGCTTGTCATTTTTCTCTCTCCATGAAGCTACCGAGCCTTTCTGCAGTCGACCCTCGTAGGAATCCCATCATGTCATATTAACTACCAAGGGCCATTGGATTATACACAACATTCTAATCATATGGAAGTCATCAACAGAGTGCTTTTGGTAAGTTGATAATTTTATCAATAAGATGTTTAATACTGGTTTGCAAGTTCTTACATCACATCCAAAAGGAAAAATTACCTGTAACAGTTTCTAGAGTTCAGACATCTTCCTCAGAATGCTTTGGGGTTGGGTGACAAGCAAAATTAAGCCTCATTCAAATAAGCGTAATGTGCTTTGTTTCTGTATCACTCAACTCTCAGATAAGTGAGTACTCATAGGATATTTATTGAGCACATGCAGCTGCTCATATTGCACCCCTACTAGCCTTTCATTTTAATTATCTAAAAAACTGCCCCAGTTTACAATGTCAGGCATGAATGAACAAGACTTTATTTTAGGGGGCTTATTTTGTTTGTAATAGATGTTCACTGTGAGGTGTGCCAGATTGGGTACTGCCAATCCCCCTCCATCAATAAATCCATCACTGTACTTATGTTTTGATTAAATGCATAGTACACTTTCATCAGGAAGAACTGCAGTGCAATTACACTCCATAATATGATCTAAAAGAACAAATGATTACAGTAATTTAGCTTTGTATTTTTGTGCACTATAGAATAATGATTGAAGTGAACTGAAACCTGTGTGTAAAGACCACTCCATAGAAACAAGGAAAAGAAGTGATCTTGATGTAGCCTTTAGGTTCCTTTGAGACCTGGGCCCTGTTTCATAAAACTTGTTTTCAATAACAAGTCACAATAACTGTTATAAGCTACTGAAACCATGGCATTTGATTGGCTGAGAGCTTATTCATCATAGAAATTTAGTATTTGTTATAGATAACAAGTTTTATGAAACAGGGCCCTGCTTCAGTGATGGATGTTTTGATTGATTGTGTATTCTTTTTTACTTGCAGAGACTGCAACACCAAGGAAAAGGAGGAAAGAATGTCCTACTCAATGGGTTTACCTCCGTGAGTAAAATAATGTGCATTTGTTTTGTCTGTTAAGTATGAAATTAAAGGCTGTTGTCGGAATTCCATAAGATTAGTGCCAGAATGGATACTAATGTAGCATGCATCACCAGTATCTTTGTCATTTATAATTATATCCAGTGAATAATGGTGATTAAAGGAGGTGGTGTTGTGCAATCTGATCGTCGTCTGGCTCTCATGACTTTCGTCATGCACATAGGTTTGAGTCTCGCGCTGAGCAGACAAAAATGCAATAATGATTATCGCCGTGTGGTATGTAAGCTTGCCCTTCCCCTCTGTTCTCAATACAGGATCAGGTTCAGGGTAAAATACTCTATTCTTCAGACTAGAATGTTAACTGGAGGCCCTGCGTGTAGGAGAGTCTCACTCTATGCAAGTTTATATACTACACTTTTCACCAAGAGTAGGGTGTTAACCCAGTGTTTTGTGTGGCTGCATACAGAACTGGTAATCTTTCTACAGATATTCCTGATTTGCTTCTTAGCCCTTTGCAAATTAACAGAAGAAGAATTAATGTATCCCTCCTGCTAGGGGGAAATGTGTATTTATGAATATGTATACAGTATGAGAAATGTTGAATATTATTCATTGGCAGTGGAGATCAGAAGGTGATTATGCAGGGATCCCTCCTTCGATAAATGTTCCAAACAACAACAGTAACCAACTCAGGATACCATTCTGGAGCAAGCTGCTCAGCAGGTAACAATGATTATTATTATCATCATCTTAATCATCGTCATAATCTCCTTCTTTTCATCATGCTCATTATCCTCCTTCTCCTTCTTATCATCATCATCACCATCATCATCATCATCATAAATTTTAATTTTCTTTGTTATTGGCCGAATTTTTTTCTATACAGAGGCTGTATATATATATAGAAGCATATTTGCAATATTCATGTGCACGTATGATTGAACATTTTCTTGAGGAATATATTTTAAAGATTTTTTAAAAATTAAAAATAAATAAATAGTATAGAGCAAATGGGAGGAGACCTCACAAGAGTTGCCAATTTTTGTTCGATTGATTGTAACTTTAAACATTCTTAACTTGTTTTATTTTCAATTGAAATTTGCTCAATCTTTCACTGACCTGTTCCTCTCATTTTTCTGCTTCTATTAAAGCCAACTAAATACCAGGGTCAACTTTTTGTTTAAAGATAGTTGTAACCATTCTCCTGCTATAATTCTCCAAACTGGAGAGATGCCAGCAAAGAACAAGCAGACAAATAGTTGTTATCATATTCAAAATCTCAAAGAAGACTCTTTACATATTTTGCTAATCCGATACATCATAAGAAATTGTTGTGAAGTTGGAGATTTAAATGCCAGCCTCTTTCTGTTTATTTTTAGAATTGGAGATGAGTTGATGATGCACATTCTGGAGAACCTGTCTATTTTTGCTGCAGCTCCACCATCCTGCTATATTCAACTTACAGGTGAGATACGACAGGTATTACTTAATCAGTCAGAGGGGCATGTTTAAAGATAAAGCCCCCCCCCCCCCCCTACATAAAATAATGTACTGTAACAGTGGTAGCTAATTTGCACCATTTGCAAAACAATATCATGTGCATCAGGTAGTGTTAGGGTTAGGTTTGTGGCTGTTTTTAGAAACTTGTTTTTACGATTGATTGAATAGTGCCTACTATGAGAAACTTTGACTGGTGTTTTTGAAAACAGGTGGGGTTGGGGTATGAAGTGCTCCAGCTATTTGATATCTTTATATTATTCTTCTATTTAGAAAAATATACATTCCTATTTTGGCTGCCCTTTTAACTGTATGAGTATATTGCATAGGGAAGAAAGTAATATCTCTTTTTTAGTCACTGTAATAACATTCTTTTTCTTTTTGATTTACATTGGGTATTGAATTGGTTGGCTTGATGTTTGATATTGTTTAATATAATTAGTTTAAGGTACAAGCCAGTCAAATCGATCAGGAAAAATTTCTTTCAGCATTCAGTACAGCCAGCCCTGTTTCCATTTAGATTCCAATGCACGTTTATTGATTTTCTACAGGTACCCCACTGAGTATGTTGATATCCTCCTTACCAACCA
>ref82782-1
GCACAAAGTGCTAATTTGAATGCTAAAAGTACACCGTCGCGAAGTCACGCAGAAAATCGTGTTGCGCTAAATCGAATGACCAAATAGCGAAAGAAGCACTTTGTTCATTAATTTGAATGAAACATACATATATTCTAACGAAAATTTCATAGATTTGAAATCTAGAAAAAGGAATATAAACCCGAGATATACCCGACAGCACTAAAACCGTCGAATTTGAACGCAAGTCAAATGAATTTGAATGACAAACTCGCGAATTTGGCCGGGAAATCCTATATTAAACACAACAATAATAGGTTCAGTCAATCAGTTTTGAATTATTATCAATCACGGAACAAGTNNNNNNNNNNNNNNNNNNNNNNNNNNNNNNNNNNNNNNNNNNNNNNNNNNNNNNNNNNNNNNNNNNNNNNNNNNNNNNNNNNNNNNNNNNNNNNNNNNNNNNNNNNNTTGTTAATCTTATGTATGCCTCTTTTGTATACTCACAAGCCAAGGCTATGATGCCCAATAGAAGAATGNNNNNNNNNNNNNNNNNNNNNNNNNNNNNNNNNNNNNNNNNNNNNNNNNNNNNNNNNNNNNNNNNNNNNNNNNNNNNNNNNNNNNNNNNNNNNNNNNNNNNNNNNATCTTCATTTCCAAGCTGATACTTTCAAGAGACTTGACTTGTTTCTGAAGGTAACTAATGACAATATGAATCCTCTACTGCTTGATATCCTATGATATATCCACAGCTCTTTCACATATACAACGATTTTCGATACGATTTTTTATTTCATTTCTTTCGTTGCAAGATTGTTAACGTAGCTTGCTCCACGTCACTATCAAACTAGCCAATCAGCTGGCAATGACGTCATATTGTATGCCGAGGTAAATATATTGACAATAGCGAGCTTTCGCTCATACCCCCTTCACATACACGAATTTTATTTACGAGTCATTACGGATCGCATAAATTCACGGATCTTTCACAAATCCTTACGATTTTGCCATATTTACGACCGATTTAAGAGTTGTTACGAGTTATTACGAGCTTACGATGTATTATGGATTATTATGAGTTATTACGATGTATTTACGGCAAAATTCCACGATTAGTTACGCGTTGTCACGGCTAACTACAAGCAACCTACGGGCATTTTACGACCTGTTTATGTGTTGTTACGAATAGTTACGAGTTAGTTCCCAGTATTTACGAACCTCCTTACGATTTTGCAGCTTTTATTCCTTCCCCATATCGTAAATAATACGTAAGGATAAGTAAAGTATCTATTCGTAAAGTACTCGTAAAGTGCTCGTTAACTCGTAATAATCCGTAAAGCTATCGTAACACGACCCGATAAAATTTGTTACGAGTCATTTTCCGATTCGTGCGAGCAGTTTACGAATGGTTATGTGTTGTTTGACATGTCAAAAAATTTGCCTCTCCTTTCCTGGATCCTTAAAGTAGATATGCATTGATTTTAAAAACTAACTTTATTTCCATTATTGCAAAGTTGAAACTTCGATTCGACAAGGTTATCAAAATTCAATGCTTGGAAACATTTCGAAGTAATGATTATTATAAGTTACAAAACGCTTAAATACAGCCCCGGCATAGCACCTGAAGAGCTCTCCGAACGCTGCTGAGATGTGTGAGATCACAAGATGGACATGATTCGCACAAACAGACGATGTCCCATGACATCTCACACATTTTAAGTGCCTG
>ref84191-1
TACGCGTAGCCTATAGCCTATAATGCACTCGAGGGAGCGTAGGCCTACGCGTACGCGCGCGCACTGGATCTCCATTGTCACGCGTACGCACCGTGCAATATAACTTTATACTGCGCTTTTTCTGCACTCATTTCGGCAAAATCGTGCTTGCATCAAAAATTTGTCAATGCCATGTGACGCGTATTGACCAATCATGATTAAAATACTAGATCTAGATCTAGAGCCATTTTGATATAATGATTGATAATTTACGGGTGGCGCGGGACAGAATGAAGCAGGCCTATGCGCCCAGTACATAAGTACATTAGCTCCCTTAACCTAAGGTCTAACATCACAAATTACAATTCTACATCATGTTACAGCTGCTAGCTGAATCATTGAATGTTGCACTAGCTGCACTGCCGCTTCGGGCTTCCAGATCTAGATCTAGTGCCCTGCACTGCGCCCAGATTAACCGTACTGCACCTGTGCACTCGCGCCGAGGCCAGCCTCTGCAATGCATTGGAGTGGGCGTCACAAACATCACAAATTACAATTCTACATCATGTTACAGCTGCGAGCTGAATCATTGAATGTTGAACTAGCTGCACTGCCGCTTCGGGCTTCCCGATCTAGCTCTAGTGCCCTGCACTGCGCCCAGATTAACCGGACTGCACCTGTGCACTCGCGCCGAGGCCAGACTCTGCAATGCATTGGAGTGGGCGTGTAATCACTCGCACGATCACGATCATGAAAGAACTCTGCAAACATCAAACACGCTCACAAAATTCACAAAACTCATACGTCATGTTTCCAAAAGATAACTCACTTTTTACTTTGCCAAACGTCCCCATCCCGATTGTTTCACCGAGGACATAGTGTCCAATTTTGACTCCTGAATTTATGGTCGTCATTTTGTTTTTTTTCAGCTCGTAAGTTTCTCGATATCTATCTCGTGTTTACGTGCCGAATTATTCCGACGCCGTTCGGGCTCACTTCGGGCTCATATTCGAGGTCATTTGCTCAAGCTTTGTCAGTATTTATAATATTTGTACGGTTCTTTTTATGCATAAATTGTTATCAATTTTATTAATCATTAAATATAAATTAAAACTAAATTATTAAAAGTATTATATTATTAAAAAGATATTATCGACATGAATCAATAAGCATTTAATATGTTTAAATTAAATTTAAAGATTGGCAACATTTGAACGCGCGCAAGCACGTGCAGATTTGTTGATCAACATTGCAAAAGCGCGCGCCGTGCCATGCCTTTAGCTAGCTAGCTAAATGTATTAGAGAGTTAGTTAGCTGGCTGGACATAAAGGGCGAGCACGAAGGCGTAATCTCGGCGCAGCGGCCCCAAAGTTTCGGCCAAGCTTTTCCAGAGAGTACCGATACAACTTGATGAACTTATGAAACCATGTTTGGCTCAAGGGAAAGGCTTGAAGCTCGCACACCAGTCGATGGGATTGGGAGATTACAACATCTACAAAACTTGGTGACCGAGTTTCAACAAACACAAGACGATGGTAGATCTAGATCTATTTGTTTTCTTTTTATTTATCCTCTTTTGATTGAGGGCTTTATTTAATTGTTCATATCATAAAATTACACCTAAACTATTTACAGCAGTGTTTATATACATAATTCATGCAATTGTTACATATCATGATCACCCTAGATTTAGTACAAAACGTGAAACTAATGACAAAATGTGACATCACCAACTAAGAGACGATTTATTATTTATTATTAACTAATACTTAGTAATAGAGTAGATCGACTATTCCCCATCCAGAAATACATAGATCTAGATCTATACCCTCATACTCGAAGTAAAACTCCCCCATTATTCCCTAGGCATTAACAAAGTTGTGTCTACACTAGACCGAAAGCTTCAGTCTCTGATATCGAC
GGTTGTTCCGCTGAGATTGCATCTGGCTCCTCGATCCTCTGACCGCCTCCACAAATAAGTCTACACTAGCCCGAATTTTCTTTCTCTTTCGTTCGTTAGGCCTCTTAGTTTTATTTGGGTAGGGTCGACAGAAAATTCGGGCTAATTAAGTCTACACCTGATGTTGGAAAATGAGGCAGACACAATTGTTTGACAAATTCTTAAAGAGACAGAAAATTAATTTGTTCAACAGCAGTTTTTTCTTCAGTTTATTGGTATTTGATTTGAATTGTAACTCTTGACTTCTCTCTATTATCCTCCAAAGCCAAAGGGATTGAATAGTGATATTATTATTTGCTGTATCCATCTATCTCTATCTATCCATCCGTGATCTGTCATGTCTCTGTCCCATAGCGTTGAGGCCGTTGGGGCGACAATAAAATGGACCTTGAGACACAGGTACTCCAAACTAGTGCTGTAGTCAAACGTTTAACCGTCCGGTAT
>ref89660-1
ATGCATAGTAGCACCATGGACAGGTTTAGTGTCATAGAACCGAAAATTGCTCATTACGATAATAGCCCTTTTTATGTGCTAAATGAAAGCACTTTGTATATCCTGGTTAATAGAATTTTGTAAGTGCCAGATAACTGTTCCTTTAAACACTAGCTGAATGTCAAAGAATTATTCCACNNNNNNNNNNNNNNNNNNNNNNNNNNNNNNNNNNNNNNNNNNNNNNNNNNNNNNNNNNNNNNNNNNNNNNNNNNNNNNNNNNNNNNNNNNNNNNNNNNNATCGGCCACCATTTGGAGGGTAGGGAGTAAGATGGAAATGTTCTCCATGTCCGCGCCCCGGAGGTGATTTAATTCCAGATGAGCTACCTTATAAAAACATCCCATGAACCTGCTCTTTTTCTTCCTCTCCTCTCTTTCTTTTCTCCCATCTCCTCCAAGATAGGGACGATTTGTAATGCCCTAATGCTTACGCTCCCCCCCCCCCCCCCCCGACCTGCGCAAGAAGCGAGATGGACATCAACAAGTTAGGATCGGCTATTGATTGTGGGCCGTTTTTAAGGGTAGGCGATGGAAAAACAAACATGGGTTATATATAGCTCTAGATACATCTTCATAGCATTATGGTTGGAGGGGATGGTATGATTCTACATAAATACATGTAGAAAGTGGAAAAAAGGTCTAGCACTTTTGTGTATAGCCCGCACATTTTGAAAAATCTAAAAGCTTCTGTTACATTTTGATTCGCTTCTGCCTTCTGGAGAATCTAGATCAAATGTTTTGTGGCCAAACTGGATATTGAAAGACCCTTTATTAGTAGTAAGATGTATTGAACAGTATTTCTTTTCAATGCCGTGAAAGAAATCATAAGCATTGAATTACAATTAAATATACTTCAAAGATGATTAATTATATACCATAAGGGAAAACAGTAACATTAGTAAAAAATATTTTTTTTGTTGTTTGAATTGTCATACATGTACGTCGCTGTTTTCACGAAGTGACGGTAGTGAAAAAAAATTGCATTCACTTTGCGTTACGATTTTCCTCACTACCGTCACTTCGTGAAAATAGGGACGAATTGTACTTGATAGAAACATGGAAAATAGGAATGAAGCAGAAATTAGTTTTTTATGTGAAAAAAATGGCCTTTCAGTTTTTATTCTACTCGTAATATTAGAAGATATTTAAGAAGAAAATGAACAAAAATTAACTTAAATGAAATTGATGGCCTTAAAATTTTGCTCCTCTCTTGTTGGGATGTTTAAATGAAATAAATAGCGTTTGAATTTTTGTTCTTCTTGCTCGGATTTTATAGGAAAACTTTGTCAAAAGAACGTTCCCTATCTAAAGGAGTTCCTCAGGGTTCTATACTGGGCCCCCTTCTATGGTTTAAACCTCTAATACTGTATTATTATTTTGAGAGAAAAAACNNNNNNNNNNNNNNNNNNNNNNNNNNNNNNNNNNNNNNNNNNNNNNNNNNNNNNNNNNNNNNNNNNNNNNNNNNNNNNNNNNNNNNNNNNNNNNNNNNNNNNNNNNNNNNNNNNNNNNNAAGGGCCTCAGGTCAACCCTTCATTAGCATTTGTATGCCAGCGTATCTCGATCTATTCTCTACTCTAAGAAGATGGCATCACCACAATAAACATAATCAGATGCTTTTTACTTGCCCCAATCGTCATCCTCTGAAAACACCTGTTCCTCATCTCCCTCTCTTTCTTTCCTTCTCTCTCTCTCTCTCCCTCTCTCTTTCTTTCGCTCCAATGTTCTCTTTCTCCCTCTCTCTCCCTCTCTCTCTCTTCTCTCTCCTCTCCTCATCCCTGTTCGCTCTCTATCTCTATCTGTCTACTCCCCATCCCCATTTTCTCTAAATCTCACTTCTCCTCCTCATTCCCGTTTTCTCTCTTTCCTTCTTTCTCTTTCTCTTTCTCTTTCTCTTTCTCTCACTCCCTCCCTCTTTCTCTCTCTTTCTATTTATCTTTCTCCTCTGCATCCTCTTTTTCTCTCTTCCTCTCTCTTTCTCTCTTCCTCTCTTTCTCTGTCTCTCTATCTACCTATCTATCTTTTTCCTCCGCATCCCCAATTTCTCTATACATCTCCCCCTCTCTCTCTCTCTCTGTCGTTGCCTGTGTCATATGCTATCATCCGGCCGTTGAGGGCCGCTACGAAGGAAGAGAGAGAAAGAGTCATAGTAGTTTAGGCAGCTGTAGCGCC
>ref96653-1
GAGTCATCCCCCCAGGTGTATGAACCTGTCTACGCCACTGTTCTGTTAAGAACTTAATGGTGCGCGTATAAATTATTTGTTCTAAGATTTTGGAAAATGTTGTTAACAGGAATATTAATTGGAGTGTAGTTTCTGCAGTAACGTGTATATAAAAATTATCTCCTTTTTTGTATATGGGTATAACATTTGCGTTCTCCATGTGTGAGGAAATGACACCATTTATGAGCGATAAGTTAAAAATGTGTGTTAATGGGATTACAATTTCTAAGATTACATGTTTCAAAATACTGTCCGTGACTCCATCATAGCCAGGACTCTTTTTAACTTGCCCTCCCCCTATTCGTACTTAAACTTGCCCTGCGTATTGAGGGTGCATAATCATGATTTGAACAAAAAAGGCATCTTTTCCCCTTTCTCATTCTCTCTCTATACCACCACTAAATGCAATGTAAAATGGTCGTTGACAGTTAAAATCGCTTTTCTCGCAAAAGTTATGTTTGGTCGAAAGAGCAACACTGTCAACTCGTAAATTCATGTAATGTAATATGAAGAGAATGAGAATTAACAAACAAAAGCAGTTCATTTAACCATACTTGGATCCAGAATTGTTTTAATTTAATTCTCAAAATAGTGTGCTTCACTCTCAGGGTTCTGTACAAGAATCACCATCGCATGTTCCAGTGCTATGAGCAGCTA
>ref100735-1
CAATTACTTGAAAGAGTTGTCACGTGTTGCCCTTCTATGGTACACGTCAGAGAATAAACGGTCACAGAAAAAAGTAGGACGAGGGCTTTGTGCTTGGATTATATATTTTTTAAAATATTAGAATGTAGTTTATAGTGTTTTTAATCGTTTCATTTGTTTTGTTGTTTCATGCAGAAGCATGGATTTAGATATGAGATAAATATTTAATGACACATGTTAATATTTAGTACATGGTATTTCTAACGTTGATATATAGAAACAAACGTATTTGTACATTTTCATCGTGTAGATATTACTTTCGTTTAAATTGTTAACAAAAACAAAAAAAATCAAATATCAATGATCCCCTCTCTTAATAAGACTAAAATCATGTTCACTCTTTACGAACTTTCTCTTTTCTTTCATTAGCTCATATTTTCTATGTATTTTCTCTATCTTCACCTATCTCTATCCCTCTCAAGCTTGTTCCGAGTATTCTCCGTCCCTTATCTCTTCCTCCACTATGCTTTCCCATCCTCCCCTCCATCTCCCAGTACTCCTATCTTAATCAACCTCTTCCCTAATTTTCTCTTTACCTTCTCCTTTCTTCTATTAACTCCCCCTCCATCTCGACCTACCCTTGTCTTTCACAAGCTTTCTCAAAATATTTCCCCCCTCCCCATTTTATGTCTTCACTTCTCCCTCTTCAGCAATAAGATCTCTATTAATCGGCAATTTGGACATAAGCTAGGCATCTTACATGCGTCTTACGTACNNNNNNNNNNNNNNNNNNNNNNNNNNNNNNNNNNNNNNNNNNNNNNNNNNNNNNNNNNNNNNNNNNNNNNNNNNNNNNNNNNNNNNNNNNNNNNNNNNNGGTCCGTGTAGTGAAAAAGTGTCTCCCCAAAATACATGCAGCTATTAGCAATCATAAATATTTTAAGATACATATTTTTTACAATTAAAAGGAATGGACGGAAGTTAGAATAAACTTTTTTAAGAAAAGGAATCAAANNNNNNNNNNNNNNNNNNNNNNNNNNNNNNNNNNNNNNNNNNNNNNNNNNNNNNNNNNNNNNNNNNNNNNNNNNNNNNNNNNNNNNNNNNNNNNNNNNNNNNNNNNNNNNNNNNNNNNNNNNNNNNNNNNNNNNNNNNNNNNNNNNNNTTTTTTTGGGGGTAGGGAGGTACCAATTATGTTTTCTTTTCCGAAAGTGAAGTGAACTTTTANNNNNNNNNNNNNNNNNNNNNNNNNNNNNNNNNNNNNNNNNNNNNNNNNNNNNNNNNNNNNNNNNNNNNNNNNNNNNNNNNNNNNNNNNNNNNNNNNNNNNNNNNNNNNNNTGATCATCATCAAATTGAAAGTTAAGAGTTATTTTCTCTATTTTGGTTTTTTTTTTTTTNNNNNNNNNNNNNNNNNNNNNNNNNNNNNNNNNNNNNNNNNNNNNNNNNNNNNNNNNNNNNNNNNNNNNNNNNNNNNNNNNNNNNNNNNNNNNNNNNNNNNNNNNNNNNNNNTGCGTTCATTGAAATTCCTCAATCAAAATCTCCTCTACAACAAATACACAGATATTCACTTTTAAAGCCCTAGTTGCTTACGGTAAGAAAATAATGCAAGTATAATTTGGATAAATTGCCGGTATATTAGTATTGATAGATCGATATTCGTTTTTCATAA
>ref113232-1
TGGTTGGTAAGGAGGATATCAACATACTCAGTGGGGTACCTGTAGAAAATCAATAAACGTGCATTGGAATCTAAATGGAAACAGGGCTGGCTGTACTGAATGCTGAAAGAAATTTTTCCTGATCGATTTGACTGGCTTGTACCTTAAACTAATTATATTAAACAATATCAAACATCAAGCCAACCAATTCAATACCCAATGTAAATCAAAAAGAAAAAGAATGTTATTACAGTGACTAAAAAAGAGATATTACTTTCTTCCCTATGCAATATACTCATACAGTTAAAAGGGCAGCCAAAATAGGAATGTATATTTTTCTAAATAGAAGAATAATATAAAGATATCAAATAGCTGGAGCACTTCATACCCCAACCCCACCTGTTTTCAAAAACACCAGTCAAAGTTTCTCATAGTAGGCACTATTCAATCAATCGTAAAAACAAGTTTCTAAAAACAGCCACAAACCTAACCCTAACACTACCTGATGCACATGATATTGTTTTGCAAATGGTGCAAATTAGCTACCACTGTTACAGTACATTATTTTATGTAGGGGGGGGGGGGGGGCTTTATCTTTAAACATGCCCCTCTGACTGATTAAGTAATACCTGTCGTATCTCACCTGTAAGTTGAATATAGCAGGATGGTGGAGCTGCAGCAAAAATAGACAGGTTCTCCAGAATGTGCATCATCAACTCATCTCCAATTCTAAAAATAAACAGAAAGAGGCTGGCATTTAAATCTCCAACTTCACAACAATTTCTTATGATGTATCGGATTAGCAAAATATGTAAAGAGTCTTCTTTGAGATTTTGAATATGATAACAACTATTTGTCTGCTTGTTCTTTGCTGGCATCTCTCCAGTTTGGAGAATTATAGCAGGAGAATGGTTACAACTATCTTTAAACAAAAAGTTGACCCTGGTATTTAGTTGGCTTTAATAGAAGCAGAAAAATGAGAGGAACAGGTCAGTGAAAGATTGAGCAAATTTCAATTGAAAATAAAACAAGTTAAGAATGTTTAAAGTTACAATCAATCGAACAAAAATTGGCAACTCTTGTGAGGTCTCCTCCCATTTGCTCTATACTATTTATTTATTTTTAATTTTTAAAAAATCTTTAAAATATATTCCTCAAGAAAATGTTCAATCATACGTGCACATGAATATTGCAAATATGCTTCTATATATATATACAGCCTCTGTATAGAAAAAAATTCGGCCAATAACAAAGAAAATTAAAATTTATGATGATGATGATGATGGTGATGATGATGATAAGAAGGAGAAGGAGGATAATGAGCATGATGAAAAGAAGGAGATTATGACGATGATTAAGATGATGATAATAATAATCATTGTTACCTGCTGAGCAGCTTGCTCCAGAATGGTATCCTGAGTTGGTTACTGTTGTTGTTTGGAACATTTATCGAAGGAGGGATCCCTGCATAATCACCTTCTGATCTCCACTGCCAATGAATAATATTCAACATTTCTCATACTGTATACATATTCATAAATACACATTTCCCCCTAGCAGGAGGGATACATTAATTCTTCTTCTGTTAATTTGCAAAGGGCTAAGAAGCAAATCAGGAATATCTGTAGAAAGATTACCAGTTCTGTATGCAGCCACACAAAACACTGGGTTAACACCCTACTCTTGGTGAAAAGTGTAGTATATAAACTTGCATAGAGTGAGACTCTCCTACACGCAGGGCCTCCAGTTAACATTCTAGTCTGAAGAATAGAGTATTTTACCCTGAACCTGATCCTGTATTGAGAACAGAGGGGAAGGGCAAGCTTACATACCACACGGCGATAATCATTATTGCATTTTTGTCTGCTCAGCGCGAGACTCAAACCTATGTGCATGACGAAAGTCATGAGAGCCAGACGACGATCAGATTGCACAACACCACCTCCTTTAATCACCATTATTCACTGGATATAATTATAAATGACAAAGATACTGGTGATGCATGCTACATTAGTATCCATTCTGGCACTAATCTTATGGAATTCCGACAACAGCCTTTAATTTCATACTTAACAGACAAAACAAATGCACATTATTTTACTCACGGAGGTAAACCCATTGAGTAGGACATTCTTTCCTCCTTTTCCTTGGTGTTGCAGTCTCTGCAAGTAAAAAAGAATACACAATCAATCAAAACATCCATCACTGAAGCAGGGCCCTGTTTCATAAAACTTGTTATCTATAACAAATACTAAATTTCTATGATGAATAAGCTCTCAGCCAATCAAATGCCATGGTTTCAGTAGCTTATAACAGTTATTGTGACTTGTTATTGAAAACAAGTTTTATGAAACAGGGCCCAGGTCTCAAAGGAACCTAAAGGCTACATCAAGATCACTTCTTTTCCTTGTTTCTATGGAGTGGTCTTTACACACAGGTTTCAGTTCACTTCAATCATTATTCTATAGTGCACAAAAATACAAAGCTAAATTACTGTAATCATTTGTTCTTTTAGATCATATTATGGAGTGTAATTGCACTGCAGTTCTTCCTGATGAAAGTGTACTATGCATTTAATCAAAACATAAGTACAGTGATGGATTTATTGATGGAGGGGGATTGGCAGTACCCAATCTGGCACACCTCACAGTGAACATCTATTACAAACAAAATAAGCCCCCTAAAATAAAGTCTTGTTCATTCATGCCTGACATTGTAAACTGGGGCAGTTTTTTAGATAATTAAAATGAAAGGCTAGTAGGGGTGCAATATGAGCAGCTGCATGTGCTCAATAAATATCCTATGAGTACTCACTTATCTGAGAGTTGAGTGATACAGAAACAAAGCACATTACGCTTATTTGAATGAGGCTTAATTTTGCTTGTCACCCAACCCCAAAGCATTCTGAGGAAGATGTCTGAACTCTAGAAACTGTTACAGGTAATTTTTCCTTTTGGATGTGATGTAAGAACTTGCAAACCAGTATTAAACATCTTATTGATAAAATTATCAACTTACCAAAAGCACTCTGTTGATGACTTCCATATGATTAGAATGTTGTGTATAATCCAATGGCCCTTGGTAGTTAATATGACATGATGGGATTCCTACGAGGGTCGACTGCAGAAAGGCTCGGTAGCTTCATGGAGAGAGAAAAATGACAAGCAAAAAATGCAACTAGATGAACATTCTACAAGCCTTTGAGTACCCACTATCCATTACTAGATTAATTAGATTGCTAATAATTTATTAATGTGATTTCCTTCTTAATATTCATTAACACAATTAAAAAATATTTGATGAGAAAAATATTAGAACACCTCTCAAGTATATTAGCTGTTTTAATTTTTTTTTACAAGAAATGGTCAATTGAAAGAAAACATATTGGTAAGTAATTGTTAAGATGAATGAGACATAAATAAACTTCCAAATCAGAATTTCTTAGTAATTAAAGTATGATTTAACATCGATCGCTCATGTTAAAAAAACACAAGAAAATTAGTTTATTTATTATTGCTTCCACTTGCAGGGGGGTTCAGGTATTTTCACATGCATGGAACCATGGTTGAAGCAAAGTGTACGACACACTGGTACATTTCGGCCCTCCTAAAACTTAACTTTCTGCAACCCACAACCACATACTGTGGAATGAAGATCATCATGCAATTATAAACTTGATAAATGCTGGGGTTCCTCCTAAATTTAATTAGAGTGCTCTTACTTTCTTAGTCTAGATTGCTTACCCAGCCTTGTCTTTGGGGATGCAGAGAGGTGGACATCCATTCAGATCTCTAAGGAAGTCTTTAAGACACAAGACTCTTGGGTAGAATCTCTCCAGGATATCCATGATCAGCTGTTGAATCCTCCTCACATTCACAGTACAGAACCTTCAAGGCCTTGAAGCGGCAGTTTCCTTGGAAGAAGAAGAAAAATCTAACTTGATTGAAACACATCAACTGATTAATTTAAGGGGCTTGCACTTGTAATATACCAGTATGCAATGATATGACAATTTTAACTTGGTAGATCTTAGACAGAAATAACTGTCTGTTATGGGTCATTCTTTAATCAAAACTGATATTTGTCAACCATAGAAGCGGCCAGTGGAGCCAGATGTAATCTCAGCGGAACAACTGTTGATTATATCAGAGACTGCATGTGAATCTTTTGGTCTAGGTAGATCTAGACTTAGACCGAAAGCTTCAGTCTCTATATCGTCGGTTGTTCCACTGAGACTTCGTCTGGCTCCACTAGACCTCCTGAATATCCGGAGGTCTAGTGGAGCCAGACGGAGTCTCAGTGGAACACGGACGATATAGAGACTGAAGCTTTCGGTCTAATCTAGACTATGTCTATTGCAACACAAGGAATTGAAAGTGAAAATCACAAGAACATATGTACACAACTAACAAAGCAAAACAAGTTTCTCAAGCAAAAGACAAAAACATGCAAGAACATGAGTAAATTAGTTTTGATGTGTGTTAACTTTAATAGATTAGCTCTAGCCAGGCCAGACTCACCGGCTTCAGCTCAGATGCATGACCAATGTGTGTATTCAATTTGTTCCTTGGTATATTTAAGATCTCAAACTCAAACTCAAACTAGCCAAACTGTTCAACATGTTCAATAAGTTATTACCTACAACTTCTAAGTTCTAGTCTACTAGTTCAAGTCTCAAAACTAACTAACTTACTAAGCTAAGTAATATAATATGTACAAACCTAGACCGAAATTTCTGTCTCTTTCGTTCGTTAGCCTCTGATTTGGGTAGGGACGTCGGCTCTCTCTCTTTACTTAAGACTTTAGGAGCCGACCCTACCCAAATCAGAGGCTAAAAAACGAACGAAAGAGACAGAAATTTCGGTCTAGTAGTGCAGCCCATGTCATTGTCAGATGTGTCTTTTAGCATGTTTATTTTCATCTACTAAATACTACATTACAATACCACTCACCTCAGGCCTCATGCCACTCCAAACCATAAAGACACTGCAGTTAACTTCACCCGAAAATCTGGAATTGAACTGCATGCCCACGTATTCACGTACATGTATGAGAGTTTTATCAATAAATACCGTGCACGTGTGTTGTTTACGTACGTGTGAATGTGAGACGCACATAATGTTGTTTACAACTGAATACCGGAAGGAAACGTACGCGCGCATGCAAGGGAAATCCCCTGACTTACAGAAAAAATCAAGGTGTGTAATAAAAAAATTAATAATAATAATTTATTTTTAAATTAGCTTTCTCTGTTGAAAAGAGAAGTGTTAAGAAGAGTCACACTCGAATAAAAGACAATGTTGAATATTGATATTGAAAATATTTTGAATAATAATAAATTAATTGGATCTGTTGTTTTCATTTTCATTTTGCATACATTCCCTGGCGGCCTGGCCTTGTGCACATCTCAAAGTACAAGTTCACACGTGATCGGAACCCACAATCAGCCCACTATACCCGCTGCACTGGGATGAGATGGCCTTTGAATGTACATTGTACTAAGGTCCATAGTACATAGCCAATGACCTATATAACCTGGCTATAAACCTATGCCTATTATCATGATAATGCCTATATGGCATGTCATAAGTTACTGTCACTGTGTAGCTCATAATATGCAGCTTTTGTTCGCGTTTGGAATCATTTGCAAATTCAGATTAAACTAGATTGACGATCATGTCTGGAGCTCGTAAGTTTTATAATAATTATTATAGCGCCTGTTATCTGGCATTGACTTTGCTCTGTATGGAGTGAACATTGTT
>ref118202-1
AATATCATCTGGATTCAGAAATGTAACGCTGTAGGTCTGTAGTTCATCTCCTGATTGTTCGCAACTATACGTATCCAAGGATGTCTTCGGTTGTAAAAATGACAATACAGACAAATTTCCATTCCACTGACAAGCTGTAAAATCAGAATCTGGGAGCAATAGTTCATTGCGCTTACATTGACTGTTCACCGTCCCATCGAATGTAAAGACAACCTGACTTGTACCTTCAGTTGACTTAATCGACCAAGTAAAACTCATGGAAGAGTTTGGTTGACACGTTAGATTCACGCGCTCATCGATTGTCACTATATTTATAACTTCGCCTTGCAACATCGGGAGTAAAGTATGAATTGTCATTAGAAGCAGTGGAATCGTCGCCATGTCTTAAAGTATATAACAAACATTAACAATGATCACTCTAACTTTTCTATCAAAACCTAAAAGGGTGACTGTGCGCTGAAATGCAATGTTCCGTGCAAAGTTCTCGTCAAATATTCCGATGCCCAGAACAAACCAAACACTGTTTTCTCGTATTCCGTCGATCAGTGCTGATCATGCGAGGAAAACCATAAATCTACTTTTAGACAAGTTTATGAAGGGCTGCCACTCTAAATTTTCGTTTCTCCCTACCACGCAT
>ref121331-1
TCTATTATAAAAGATACGCATCAAATAGTTTCTACAATACATGTATCTCACATGAATGCATTTCACATATAAACAGCAGCATAAATGATCTTTGATTCACTTCAATTGCCACATTAAAGAGAATCAATTATCATTTGATCCGAATGAAATACATGTAGCAAGCAAGTTGCTTCTCCAACGGAATCTCCTCGTCGATACATTTCCTATAACAAGATATGATTACAAATTCATATTAGCCACTTCAGCTTCAACTTCCTTGTTTTGAAAGGGAGTGTGTCTTTATTAATAACTCATTCACTGGATGATGAACAGCTCTCACATTGAATGATTCTAGTTTCCGTGTGTGTAAAAGCTATGCAGACAATTCTTTGTTCTGCTTTAGGTTCGGTTGAGACCAACTTCTGATATGAAACTCCAACTAAACATCCGAGAGCCAATATCTTGGGGTAACCTTGATCATGTGGTTTCCAGAAGTATGATGATAAAAGGAACGGGACTGCACATTCACAAATCCTTCCGTTAATATTTTACTCAAAATAAATGATGATTTTGCTTGATCCAGAGAAGCAGCATAAAACACAGTGCTGAAAAGAGTCAATGCTATTTCACTGAGTAAAAGGGCCTTCCACTCAAATTTCAGTGAAAATCAATATCAAAACA
>ref122607-1
CAAATTACAATTCGCGGTCCATGTCGGATCAGTTAAAAGCCAAAGGAAGTGATTTCAATATTAATGGTGAAAAATTTCTATCAAAAATAACTAATTTTAGCATTTCTCACCACCCCCACCTGCACACACACACACACACACACACACACATTCATACCATAAACTCTGAAAACAGAGTAGATGAAGGAAAGACTACACACAATCGTATTCAGATATTGAACAAAATGACCCGACCCCCTACCACTCTCTCTCTCTCGTAACCTGCAATGTAGGCCAGGCATGGCTGGGCCGATAGACACCAGCTTGTCATTTGGCATTAACTGGTGACCTCTTTATCACTTTATGTTGCATGGAGGAATTGATAGTTGATTGCCTGATACAGGATCATACAAGGAAATTGGAGGATTTACGACTTAAGGGAGATGCCAAGAATGAAATTCATCCTCAGAGCATGGATAGGAAAGGAGTGTCTTATCATTATGTGAGGACCACCTACATCATCTCCTTGGCAATCAGTGACCTATCATTGCAAGTTAGAGTTATTAAACAGAGGTACATGAACATGTTTTGTAGTATGTAAGTCCATTTGCACAGCTTACACACAAAAAATATATACTGGTAAGCCTACTGTTCAAGTTTAACCAGCTCTATGTATGATCCCCCACTGGTGACACGACATTTGCTCCTGCGACAATTGCTCCGGGCTTTATTTCGTCTAAGATGTAGGGTTAGGGTTAGGGTTTCAATAGGGTTTTATGTTAGGTTTAGGGTTAGGTTTAGGGTAGGGTATAGTGTTGAATCCAGGGTTGAAGTTAGCCATTCGATTAGTGTATGAAATTTACAGCGGAGCAATTGTCGCCGGAGCAAATGTCATGGAATCCCCCCACTTTCTGTCTCCTATCTCTCTCTTTTTTATCAATCACTATCTATCTCTCACTCTCCCTTCTCTCTCTCTCTCTCTCTCTCTCTCNNNNNNNNNNNNNNNNNNNNNNNNNNNNNNNNNNNNNNNNNNNNNNNNNNNNNNNNNNNNNNNNNNNNNNNNNNNNNNNNNNNNNNNNNNNNNNNNNNNNNNNNNNNNNNNNNNNNNNNNNNNNNNNNNNNNNNNNNNNNNNNNNNNNNNCTCAAAATGTGTAAATGTGTATCACCTACATCTTTGTACATCTCCTTTCACTTTCATTTCCATTCCTTTACAATGCCACTCTTTCTTCTTGTTTTCCTTCATTCCTGAAGGGGACTCTCCCTGTGCCCTCCATGTCAACCGAGGTT
>ref130713-1
AATTATTCAAATAAAACAGAGAAAAGGTCTTCCTCCAAAAAGGGGCAATCGAGGTCCTGCGTTTCTTAGTTTCTCTTTTTTTAGTCGAGGCTTAGATTTTGGCTTCAGGTAGGCGTTGATGGTTTGGTTAACTGATTGTGACTGTATCAAAATGCTGGGCAAGTTGACAGTGAGNNNNNNNNNNNNNNNNNNNNNNNNNNNNNNNNNNNNNNNNNNNNNNNNNNNNNNNNNNNNNNNNNNNNNNNNNNNNNNNNNNNNNNNNNNNNNNNNNNNNNNNNNNNNNNNNNNNNNNNNNNNNNNNNNNNNNNNNNNNNNNNNNNNNNNNNNNNNNNNNNNNNNNNNNNNNNNNNNNNNNNNNNNNNNNNTGGTGGTGGTGATGGTGATGATGATGATGATGATGATGATGTCGCTGATGACGACGGGATTATGATGATGGTGGAGAGGGTAACAATGCTTCCGCTGATGATGAAGATGATAGTGATGACCATGGTTGGGAATAATATTGCCTGTAAAGATTTTATGGATGGGTCGAAAATATTGAAGATGAGAAAGTCGATAGTTACTTAGGATGGTGAAGATGATGAAGAGGCAAGGAGTACAAGCTACCCCCCCTCCCCCATGCCGTTAATAGATATACATGTATTTTTACTTCCTGAATCTCGGCGGCCTTCACACGTCTCCGAATGGTAGGGGTGTCCAACGGCCCATTTAACTCCAAAAAATGTAAATTTTTCATATCTTTTCTTAATAGGGGGCTGCGGCCACGCACCCTCGTCATGTTTACAAAAAATGTGTTATTGGATGGTGCTTATTAAGGTTAAAGGATGATGGTAATGATGATGATGATTATGATGATGATAATGGTATTGATGGTGATGANNNNNNNNNNNNNNNNNNNNNNNNNNNNNNNNNNNNNNNNNNNNNNNNNNNNNNNNNNNNNNNNNNNNNNNNNNNNNNNNNNNNNNNNNNNNNNNNNNNNNNNNNNNNNNNNNNNNNNNNNNNNNNNNNNNNNNNNTTGATGGTGATGCTGCTGCTGCTGCTGATGATGATGATGATAATGGTATTGATGATGCTGCTGATGATGATGATGGTGATGATGACGATTATGGTAAGGAATGTTTCAGAATACCTGGTGATGATGATTATGATTATATAATGATAATATGTTGCGATTAGATAGGGTTTACTGGGAGGAAATGGATGGAGGTGGTGCCAATGATATCTGCATCTGAATAACATTTGAAACCGTTTCATTTCAAAATATAGACAAATTCGCGATAATTGGGATAGCATTGCCTTTTTGCCCGTCAGAGAGGCCGATTATCTGGAAAATAGTGTTCTAGATAATAGCTACCTAGATAATTCGCTGTTTGTCATCAATTATCCCGCAAAAAAATCCTACAACGAACCAAGAGAATTTTCGCTGGAAAGTTGTGTGTGTCACCAGTCTGTCACCTATAAGTGAATTATCTAGATAGCTATTATCTAGGCATGGACTTAATACGGATGGACATTCAACGTGATTCTTTCTTTGATCCAATCATAGTCGCCGCCTTCTGATTATGTGCATCTTAATGAGAACATTCAGCTGTTTTAACAATAACGACTTGGGTTTTGTTTGAATGGTGTGCTCTGTAATGCTATGGTCAGACGGACAGATACGCGCGATACGC
>ref133504-1
TAAATTTTAGGTGGCTGTCGCAAAAGGAAATCTTTCCAAACAATTTCAACCTTGCAATGAAACATCAATGTGTTTCAAATTTCAAAATTAGACTCTAGATCTAGGTCTTATTCAGTTATTGAGAAAATAATGAATTGCACAGTTATTTCCAAGCCCAAGAGTCTCAGAATGCTTTTTACTTTGTAAAGTCCTACAAACTATTAAGGCTTCACACACAAATGAATTCTCATCATAATTATCATGGTCATGCATTTTTTTCTTAAAATTAAAATTAATATGATTCAAGAAGACTGAAAACAACATTAGAATAGACATTTATATTCTATAAAACAGCCAGGAAACATAAACATGTAAACATGTAAATCTACACAATAAAGCAGTTATAATTCATTCCGATATCCACTTTCAGCACCCCCACGTACACGAGCGCGGTCGACGTGGCGCATCGCGCCAGCCCGGNNNNNNNNNNNNNNNNNNNNNNNNNNNNNNNNNNNNNNNNNNNNNNNNNNNNNNNNNNNNNNNNNNNNNNNNNNNNNNGCCCAGCCGGCTGCCGATGTCCTGATTGTGGCTGGACTCCTAGTACTAGTATAGGGACGGGGTGACTTCTCTTACGGTCCCGGCCCGGTTCAATATAAGCGAAATTAAACAGTTAAGAACAATGCAGATAGTATCTGATGATTACTTACATCAACATCGATTTCCAATCGAAAAGTTACTAGATCTACATTGCTCGTATCTGCCTCAAAGTTCAAACTTTCCAGTCACTAGCTCTAACTTCTAAGCTTGGGATTCACTGAATGTAGAGGTCATCAGTGTTGGGATTCCGTTCTGTGACCTTCGCGACCTCTGGCTGGAAGACCACGCGTGCGCTGCCGTTCGGAGAGGGGGTTCCCCTATTGCGGCGTGACCGTGGGTACTACTAGCTCGCAGAGTTTGCATTTGTATCAAAGCTATTGATTCTTGTAACGCTTTAGATTGTCCGGAAAACTATAGCTCCTTATGTATTACTCTTTGTATTTCACTTAAATTTATGATATAAGAAATGATCCTTACATATAGTACTCCTTTCCCATCAATCGTAATCCCATAAAATATTCTGCCATTCCTCATAATCACCATTTCATTTATTTCCATCTTCTCTAGATATATATATTTTCCGTTATTNNNNNNNNNNNNNNNNNNNNNNNNNNNNNNNNNNNNNNNNNNNNNNNNNNNNNNNNNNNNNNNNNNNNNNNNNNNNNNNNTATTCATTCCCTTAATTTCTTATAGCATATTTCCTCTTGGATCTTTTGTAAAAATACTGATTCACCGACTAGCAATCAAGCCCCAAAATTTCTTCAAGTCTCAAGACCCCCAAATATAAATGAATTAAGTTATAAGCACAGCACATGATGAAAATGGATAAAAGAACCCATAGAAAGTCCCCACAAAAACACATTCAAACATACCTGTATATACATGCATCAGTAGACAGCATCAATTAAATCATTACTTCTTTTAATTTGTACTATTTGTGTCTCTAAATAGATTCTCTCTTCTTTGTTGTGTATCTCTCTCTCTTTCCCCTCTTCCCAAGCCTCTCTTAAGTTTATCTCTGCTCCCCCCTCCCCACTCTCTCTCTCTCCACAATGATTAAATGTATTCTGTATATTTTATTTTGAAAATAAAATAACTTCAGCTTACATGTATATGATGAGCTGCATATTCAATGTTATTTTATCATAGTAAACCGATTCAATCCATTTCTCTCTCTGTCTCTCTCTATCTATCTCTCTCTCTCTCTCTCAATCGTGCATGTCTAGAGAAACCTCATTCACTTGACATTTTACTCTGAACTATTTGAGCTATCAGTACAAGAGTTATTGGACAATAAGTCTTTTCATACAAGGTTATAAAGGTGTCTTTTATTTGTTATTACATGTATATTTTACAAAGACAAAAAGAAGGAAAAAATGGTTACAAAAACATTTGTACATAAAGTGTAATTCATCATGATTTCTATGGAAAGGAATCATTATGCATATTCATGCAAATCCTGCATGGCTGACAGAACATCTCGAGTGAGCATTTGTAAAACTACACGTACTTTCAGACTATAGGAGTTATTATGCACATTTATAATCAAGAGCAATCTGTTTTAGAAGTCCATTCCATCTAAACTATGCGCAGTAGGTTGAGAAATCAGACAAAAAGATATTCTTCCTATTACTGTCCACCCAGCTCCCCCCTTTCTCTCTCTCTCTCTCTCTGCCTCTCTCTCTGTCTATCTCTGTCTGTANNNNNNNNNNNNNNNNNNNNNNNNNNNNNNNNNNNNNNNNNNNNNNNNNNNNNNNNNNNNNNNNNNNNNNNNNNCTCTCTCTCTCTCTCTCTCTCTCTCTCTCTCTCTCTCGGAAGACTATCCCCCATGTCACAAAAGTCAAGACAAGCACTCCATGAGATAGTAATTTGGAAGAATATCATGTGTTTGTAGCCCAGGCCGAGTACAAATGAGTACAAATGTCACCTGACAAAGTGAAAACAATTGCTCTTTTGATGCAAAATGTGATGGGAAATGGCTGAGAGGTTTGGACCATACTTTCATGTGTGTGTAGTCCCATAAACACACTTCTGTGTTCAATCAGGGCACAGGATTTTGAAGCAAGATTAGGTCAACTTCTTATAATCTTGATGATTCCAAAACATAGCAATATACACCAATGTTATATATAAAGCTTTCCTAACTGCTTCTGGAAGGTTTCTTTCACAATATAATGCCATGACCACAACACAACATTTTCTTTAGACAGACTGAAGCTCAGCATAGCTCTACATGAAATATGATTTAATTGCAAGATAAGTGATCTTACATGTCCAGGGGGGTGTTTCACAAAGATCCTAAGTTGAACTTATCTCTAAGTTGGACTTAACAATTATGGAAAGCCGTTAGCATCTATGACAATATTTTGTAAAAGTTATTCTAAAAGGCATAAAATGTTGGTACACATCATTCATATTTTCTATTATCAAGGAGGTANNNNNNNNNNNNNNNNNNNNNNNNNNNNNNNNNNNNNNNNNNNNNNNNNNNNNNNNNNNNNNNNNNNNNNNNNNNNNNNNNNNNNNNNNNNNNNNNNNNNNNNTGTTCTTGATGTGGAATTTATAAAAAGTCTACAATACTTGATTTTTCGCTTTTGAATATGTTTCATTTTAAGGCTACAAATGGCTCTCCATAATATTTAAGTCCAACTTAGGGTTAAGTTCAACTTAGGATCTTTGTGAAACACCCCCAAGGAATGGACATATTTTGCATTCAACATTTTATACTTCCAATCCACATTTTTTAAGATAAGCTTTCAAGAATGAGATCTTAGTGACGGTGTCCTAAATACCAAAATATGTCATGAACATGTGATATAGCAAATACCTGTTTGGCATTCTGTGAATAGCCATATACTACAAGCTATGTGACTGTTTGGTTCTCTTGAAAATGCA
>ref136297-1
TTTTAATGCCAGTTCTAATGTTGTTTCCTTTGGTCACTTGCGTATGCTGATGATAAGTCAAAGTGGTTTGTGAAAAGACATTTAATACTTTCTGGAAGCCTTCAACACATTTTTGGACATATATCTGTGTAATTTTAAGGTGAGTTACGTTTTTTTTATTGCAATTACTAGGTCGTTTCATCTCTTTCTACTTTGTAAGTTAACCTATTGCCCCAGGGAACTGGGTAGCTTCTGTACAAAGCCTATGGAAATGAGACAATATTCAATGGATAAATAGCAAAGTTGTTTTTTACTGAAACGGTAGTAATTTGCTTGCTTTTCTGCTCTTTTTGTTTCATCTCTGTTTCTTGAAAATCTTCACTCCATTTTTTATTTGCATTCTTGCAGTAATGGGGTAAAACTAACTCTTTCCCCCATTTTCCAGTCCTTTCGTCTCACTTGGTTACCCTGATGTTGCCCATGTTAGCTGAATCCAAGGCGCAGGTGGCTTTTACCTCCACCTCAACGCTCTCTCCTCGCTCTCTCTCTCTCTCTCTCTCACTCTCTCTCTTTCTCTCTCTCTTACCCTCTCCATTTTTTTTGCACCCCACCCCATCCCACCCTCCATCATACTCTTCCTCACTCCACTCCTCTCTCTCTACCCTCTCCATTTTTCCCCCCACAAACCCCACCCCCGCCCAGTCCACCTCCATTATACTGTACCTTTACCTCGTGGCCTTCCATCTAGCAAGGCATGTGTGTCATTAGCAATCAAGATAAATGGATCCTTGGGGAACCCCAGAGTTCCCTTCCCTCTTTCTTCCTTTCAATCCAACCAGGAATTGTAAAATGAGACAAAAGCTAAGTTCATACTACAGTCCATTAAACTTAAAGTTAAGGTTTTGGTTTTTTTAATGATATCTTGCAGTTTAAATAGAGACTGTACAGTTGCACAGGAGTACATGTAGTTTAAATCTTTGAATACTAATTGTTTTGGTCCCTTGTGAACCCTCCTCATTGTTAGTGGGTCATTGCTATAACATCTCAGTTTCACGAACTTAATGTTTAAAATTAAGATTTTACCGTGTGAACATGGCTATTGAGAGAGAGAGAGAGTGCCTTGATCAGCAATCAGAGAATTGCATGCTTGGTCTGTTCCCCTTGTTACAGCCTATTACCATAGTCTATCCAGGAACTTGGGAGAGATCGGCTAAAGTTCATTGTGTGCATGATGCAGAGATTAAACTTTGTTTTCCAGACAGGATAAAGCCGGGGTATAGGTGTTACCCTAGCTAGTCTTTCATGGATGTGTGTTGTACTACAGCGGAGGATTTTAATGTGGATTATTTTAATCTGGATGTACTTCTGTGTATCCGAAGAGAGATGCTTTGTGTATGTTACTTGTGCTCCGAGGGAACAATAAACAAGAAGCGATTTTGTTAAGTGTTAATTGCCTATTGTGAGTACAGAACATTTTTACATGATCTCTGGTTGCTTTGATCAGATGATTTGCCTCAGCTAACTGTGTTGGCGATCATTTGCTGTGTCACATGTGCCTCTGGTTGGAGTAAATATTTGTATATCCTTATTAAAGAAGCTATTGAATGATTGTTATATGAGACGTACATTGGGAGGGGCGATAA
>ref139634-1
TACCTTCATTCGTGTTCCATAGAAGAGCTGTCCATGGGGACCGACCCTCGTTTGAGACCTTACCACCTACCACATTGCCTCCTACTCTACAGTAGCCCCATTGAACTGAAGGTATCTCAGTAATAGAAGTTATGTAAAATGTAGTAATAGCAAAAAGAAATTTAAGAATATTTTGAGGGCATTGTCTTTTTTCTATAATCCTTCACTGCTTTACCTAACAAAAGAAATCCATTTTTGTTTAAATATTCCATCTTCATTAGAAGCTTTTAGCGCAGAAATCCAGAATATTATGGTTATTGTATACTTTGAAAGAATTTTAAAAAATCTGTGATTATTTCACGTGGGAAAATGTCAGATTGACAAGTCAAGGGCAATGTGTCTCCAAAACGAAAAGCAGGGAGAGTGAGAGAGAGAGAGGGAGAGGGAGAGAGAGAGGGGGAGGGAGAGAGAGAGAGAGAGAGAGAGACAGACAGACAGACAAACAGCTAAAGAAAGAGAGAGCGAGAGAGCGCCCTCATTTGCTGGACACACACGCTCCACCTCTGTTCTGCCGGAAGCTGGCAATATCTTTTAGATTTGAGGACATGTTTATTTTTACAAAAATCTTTCTTTCATACGATTGTATTTGTTTTTGGTACATGTTCTCCGTTTATAGGCAGCACAAATAAATCATTCTTAAACTTTTTTGTAATTTTGTATTTATTGGCTGATAAACATAGATGATAGACATATATGCTTACAAAGATCGCCAAAGGTCATAATATCCGTGCAAGAAGTGCATTTTTCGAGGTGGGGGTGGGGGGGGGGGGGTTAAATATAAATACATTTAAATCCAATCAATCAACCAAACAAACAACCAACCAATTTAAATAAAGCAATCAGTCCATTGGCGCCGGGGGTCAGTCGTCCCAATCGAAAAAGTGTGGGGGGGCAGACGCATATCCCCCCAATAAAAAAACGCCCCCCCAAGAAATAAAATCTGCATTAAATTAGTAAAAAATGGTTTGTATTTTGTAACCACAAAAAAAAAAAAAAATACAACATGAATTGAATCACGCACAAAATATATTCCATTAACAAAAAGGAGAATAGACAGGAATTAAATTTCCTAAACATTCCGCATGCCCGATATTTATCAATGGAGATTTTATAATAGGGATACGCGCATATCATGGAAAATTGTGAGAGGTTGGGAAAGCATGGGTGTTTTTTATTATAGGGGTGGGAAGGCATGAGCCTTGAACACTGGCTTACTTATGAAGGGGGAGGCTGTTGCCCGGTTGCCCCCCAAATAAAATTCACACGTGGTTTATTTCTAGTTCAATACCAGTGTTTTACAAATGTTGCTGAAATGACATGATTTTCCGTAATTTTTTCTCAATATATTTGTAAACAAAAATCGTATGCGTTTAATGAAAAATTACAAATTCCTAAATTTACAGTCAGGTAAAAAATATGCTGTTTTAAGAGCCTTCATGTCAGGGCCTGCAGAACGGCGGGGGTTGGGGGCTCGAACCCCCTCACTTTTTGGAAAAAATATGTTCAAGAGAAAAAGAAATAAAGAGAGAATAAAAAGAGGTATCAAAATATCCTCATCTGACCGTAATTAAATGCCTATGACCAAGGAGAGTTTTATTCTTTTTAGATGATGTATAATATAATGCTATCCATATTATATTTTGAGTTAGTGCCCAAAGGGAGAAGGTACTGATGAGGAGAAAAGGAGAAATTAAGTATATTGATTTACACGACAAATAGGAGAGTTGTCCATGACTACGTCATAATCCACTTACAANNNNNNNNNNNNNNNNNNNNNNNNNNNNNNNNNNNNNNNNNNNNNNNNNNNNNNNNNNNNNNNNNNNNNNNNNNNNNNNNNNNNNNNNNNNNNNNNNNNNGTGATCTCATTTTTCAAACAGTGATAACTCACGTCCACGGCAATGCACGGCCATGTTGAAGAACATCCATTGGCTGAAGTATGCCACCGTGCGTTAAGGCCCANNNNNNNNNNNNNNNNNNNNNNNNNNNNNNNNNNNNNNNNNNNNNNNNNNNNNNNNNNNNNNNNNNNNNNNNNNNNNNNNNNNNNNNNNNTCTCACCGCCAGAACTTTGCTGGAGCGTTCCTGGAGCGGTAGGGAGAGGGGCCGAATTTCGACAACGCTCGTCACCGCGCACAAAATG
>ref142271-1
TGCAAGAGTATTGCCACCAAGAATATGTTAGTTTTATGCCACGAGTAAAAGGGAACAATATTATCATGCAATATTAGAAATTACTTTTGTTCACCAAAATGTACAAAGAAATATACTGTATAACTATTTAAAGATATTTTAGATTTCAATTTTCATTAATTTTTCTTTTGTATCTATATAACTAATACAAAACTATCAGTATCTTTTGTATATTAAAAGTCATCGGTTATATTCCAGTTTTATGTCATTCAGAATAAGATTTGAAAGCTACTCAACGTCCTGTAATATATCACCATCTGAAAACACCAAATCAATTCTTTTTTAAACACTAAAACAAACAAAACATTTTAATGTTCAGATATAAACATTGAAAAATGCAAATATATTAATTCATATATAATATATATTAATGTTCATCACATCAGAAGAGATCTGTTTTTCAATATTAGAGTAACAATGATAGAAGTGATTTGGCTCCTTGAAATTTTAATTTCCATCAANNNNNNNNNNNNNNNNNNNNNNNNNNNNNNNNNNNNNNNNNNNNNNNNNNNNNNNNNNNNNNNNNNNNNNNNNNNNNNNNNNNNNNNNNNNNNNNNNNNNNNNNNNNNNNNNNNNNNNNNNNNTGAGCTCTTTGGAAGGCGCTCTGAGAAGAAAATTGCTTCGACATTGTGTCGCTCGACAAATTCCGATTTTGAAGACATCAGTTGATTTTTCTCCTTTGGATATGACTTGGAGCAAGAAGATGGGAGTGAAGCAGAATTTTTTTCTTCAAGATCATAGAATATGTTAATTACTTATGAGTTCCTGCTCCGTCGAGCACCTGTTTACAAAGACCACCTGTTTGCAAAGACCACCTGTTTGCAAAGACCACCTGTTTCTGAAACCATCTGCGTATAAACACTGCTTTATTCATTTAATAGTATCAACAAACCAGTTTGAACCTTTTTTTTATTTGCTAGGAGCAGACTTCTAAGATGACATCTTATTCACAGTGTGTGTTTCATAGAGATATCAATGATTCTTTTCTTCACAAATGAAAGTGACTACAGGATCGTACTTTGAATAAACTTCAACTTTAATTAGACACAGACATTACAGACATGGATTATGAATGGAGCAAGCATCCTATTTGTGGAAATGCACATTGATTAGAAGAAGAAGAAAAAAAGGGAAAACGTTTGTTTTCTTGTTCGAGGAAAATCGTGCAACCATGCCTTGAAGTGTGCTTTTGGAAATATCTAAAATTTCTGATACCAGCAGATAATTTTTAACTTTATGAACAAAAAGATGTGCTTATGGATTTAATAAGCTTGATATAACTTTGGAAGGGGTGGTTTGAGAGCTAGTCTCCTGCACCAGACCCTAGTTTGAGTGCTTTGAGTGACCATGAATTGCTCCTGCAAGACAACGAGTAAGAACAATTCACACCACATAACAGTGGACTGTTCAGTAGAGTCTAAGGAACATTCTACCTCAGTTGGTAAGTTGGGAGATGGATGAGAAGTAATTAAAGTAAAGAAAGAGAAAGAGAAGGAGATTTTATAATGGGTTGAATATATGTTCTGTTAAACTTTTTTTCCTTTTGGAATTACTCAAGTGTCTAATGTATATGGTTCTGGTGAATTGAGAGAATATTTGTTGATTGGCAGATTGATTGATTGATTGGGTGATTGATTGATTGATTGATTGATTGGGTGATTGATGGGTGATTGATTGCTTGACTAATGCATTGCAGTTTTGTGTTTGTATATTAAACAGTTTTAATTGCTTGAATGAAAGGTTATATGGATGGTTAGGTTTGTCGGTAATTTGCCTCTCAAGAATTGAATGATTAAATGATAATGGATTATTTCAGTTTGGTTCCCTTCTTTTATATACTCAGGTTACAAACAAAGAAAATCAATTTGAATTACTCTTATAATGATTTTGCATGATAAAACCTAAGCATCATTTACAAATAGATCACTATTAGTTATTTCCCTCTCTTATATGAGTAAGAACTAAGAACAAATTATGTGAATATTATATAATTAAGTGCCCACCGTCCCTCCGTTAGAGGGGCCTACATCCGAAGGATTGATAAGCTTGCTCAATGTCCATGGTAGGGTACATTGGTTGGGACTATACATCCCCAGTCATCCCCAGTAGTAGACCAGCAAAGCACAGAAGCAAAGAGTTTCCAAGCTAGGAACTCTCGACTACCTTGACTGATTATTCTAGGTGTAAATAGTTAATGTGACTGAACGCCAAAAATACAACCAACATTTCATTAACAACATTTTACATTGCATTCCAGACAGTGGGAAGGAAGGTATGACGCCACACATCCATTTATGATCGTATTAACCTGTTGATTACTGAATTTTCTAATTCCCATAGACCTAACACAAGGATTACCCGGTTGAAGTAGACAATAGGTTAACCTTCAATGTTTTGTTTCTCTTTTCATTACAGTGTTAACTCTATTGGACCAGAATGGCGACCCTAACACAAAATCAGAGAGCGGAGTCACAGTCCTTCATCAGGTAAC
>ref147784-1
TAAAGAATACAGTTTTTGAACTCCAGAGGTTGACAGGTCTGATTTACATGCATGTGACTATCAGAAGTTTTTATTATAATTAGGCCTTCCCTTTAATATTTTTTTTGCACTGCTTCAAACAATTTATGAAAATTTTATTTGGGGAAATTAAGACAAAAATCTAAAGATATTCTTGATGTCTTGTGATAACTTTTGGCTCATGAGAACACATCAAGATACGTGTATCTATATATACATTTAGCTCCCTTTTCCACTTTTGAGTGGTTTAGATAAGAAATCAGGAAGTTGACTGTTCCTTTGTGATGCCCTTTTGAGAATGGAGCTGCATCAAACACTTGTAGACATGTGTAATGGTAGGGGTTGAGTCAGATATTCTGATAAGTAATGTTCCTTTTCTGGGTCTTACCTGTACATGCACATGTGCGTTTTGCACTTGTGAGCTAAGGGTTTTGATTTCAGAAATAGAGGAAGTTAATAGTGAAGGATCTAATGTATCTGTGGATAAATCCAAGATAATTCACGATGATACCGGTAATCCTTTGTTTATGTCAACCACTGGATACAGACAAATAATACTTACATGTAGTAGCTACTGTGCATTTACAGGCATTAAGTCGACCAATCCCAGATCTCCAATTGACTTTGAATGCATAAACATGGGTATATTAAGAATCATATTTGCTTCTCATGTGACCATAGAGATCAGAGAATAATAGAATACATGCACACTGTATTATCTGAGTTAATTTAATATGTTTTCATCATACACAAATCCACAGTTTGCCTTCTTATTAATTTTTATTTCATTTTGACAATCAGCAAGTGGTTTATAACTCATAAATTTATAATTTTTTTATTTTTATTTTTACAGCGTTCAGCAGAAATTGATTTTTTTAAATATTGCTGACAATTGAATGTGAAGAATGGTTTGTTTTTCTGGTGGCTTGCGGATGTGTGCTGTATGTTTCTTCCAAATCTTATTTATTGCTTTACCTTTTACCAAATTACCGAAAGTTCTTTTGTGCACAGACATATTATACACATATTTTTGAAGTAATTCATGATTTTCATTCTCGTTATCATCATTATCATCATCAGTATCGTCATCATCATTATAAATAACATCATTATTGTGATCTTTATCATTATTCTGTTTTCACCATCACCAACATATCCATCATCATCATTATTGTTATCAATATCCTCATCGTTAATGAAATTATGATTGTAATTATTTTAACAGGTGACCGACTATAGCTAGAACATGGGTCTGTTTGGGAATAACGTGGTATTCTTCAAGGGTCAGAACTATGACCAGTTGCGCAAGGCTGCCCAGAGCAGCGGGTCACCCTTCGAGGACCCGGAGTTCCCTGCTGCAGATGCTTCTCTCTTCCACAAGAGAACCTCGCCCGGGAAGATCGAATGGAAACGGCCCGGGGTAAGCTCAGATTTTGTATCTTCCTTTTTTCCAATTATAGTGATGTCTTCATTTTCGCCATTACAGTATGTAAAGATGACAAGATGTACATTATGAAAGAACTACATTAAAATCTTTGACCTGAGAATAAGATGACCCTGACCCAGGTGTTCCCATAATATTGCCAACCAAATTCAAAAAATTAACATAAAAACTGATTTAGGTAGCTTATTAAAATGTAGTGGCAGGAAAAGACGCGTCCGGAATGCAAAAAATGCCTAAAAGTGAATAAAATTTTGTAATTTGACATATTGTAATATTTAGTCTGATCAAGGTAGTATAGATATCCTGTAGCCCTGTGTTCTAAAAATATAATATGGTTCTTTCATAGTGTCATAATATTTATAATTTTAGCAATTACGTATTTTCCATTCCGGATGCATCTTTTTGTGCCACTGTATTTTGCTAAGCTACATGTACCCTATCAAGGATATCAAAGCANNNNNNNNNNNNNNNNNNNNNNNNNNNNNNNNNNNNNNNNNNNNNNNNNNNNNNNNNNNNNNNNNNNNNNNNNNNNNNNNNNNNNNNNNNNNNNNNNNNNNNNNNNTAAAAGTCTTCAAAGACCAGTTTTGGTTTCCAATGGTTTTGACATTTGTTTAATGTTCCTTACTCTATGCATTGCAGAGCTACTGTGTACCTTAGGAAGATAAAGTACCGTTACACACCTTACAGTAATTAATTGGTAACAGATAGATGATGGCCTGTAGCACTAAGGTAGTGGTGCAGACTTCAAAAGAGAATATCTGCTCAAACTCTGCAAGTAGGAAACTACATTTACTTCATACTCATAGAGCAATATCAGGAGTACAAACTCTATTTTTTTTTAGGGGGGGGGGGGGGGCATGGGAGGGGGTTACAGTATGAAGAATTTTGTTATTTGTATGTGCTTTNNNNNNNNNNNNNNNNNNNNNNNNNNNNNNNNNNNNNNNNNNNNNNNNNNNNNNNNNNNNNNNNNNNNNNNNNNNNNNNNNNNNNNNNNNNNNNNNNNNCCCTTTTCATTCACAAATGGCTAGACTTTACGAGTTGCGCCGTACAGGACGTGATACATGTATGTCATCCTGCATAAACGTATTGTGTATACGGTACATATATTCAGCATATAATGACAGGACAGGGTTTGAGAAAATAAG
>ref160222-1
ACGCGTCTGCCCATGTGTGATGTCTTTTCTGTTTTCGAACGGATAAAGGTCAGAGTTGTGATGTTCGAGTCAATGTATTGTCATCCTTATTCTTTCCTATCCTTTCTTTACTCATCCTCCTTCTCCTCCTTCTGCTCATCCTCCTCACCCTCCTCATCCTGCTCATCATCATTCTCCTCCTCAACAACATCTCCTCCCTCCTCCTCCTCCTCCTCCTCCTCTCCGTCCTAACCCCCTCCACAACTTCCTTCTCCTCCTTCCCCTCCTCGACATCCTTCTACTTCTCCTCCCTCTCGTTCACCTCCTATTCCTCCTCAACAACATCGTCCTCCTACCGGGCCTCCCCCTCCTCTCCTCCCCAACCCCCTCCACAAGCTCCTCCTCCTTCTTCTTCTCCTCCTCCATATTCTCCAAAATGTTCTTCCCCCTCCTCCTCCCTGCCTTCTGCATATCCCCTTCCTCAGAGTTTCCTTCAACCGCTCCTGCACCTGCAACATCGCCCCCCCCCCCCCTCCTCCTAAACAATATCCTCCTC
>ref161845-1
GATTATGGGAAATACAGTCACACTTTGTTATAATGTCAGGAAAAACTTTGGGCATCCCATTTCGCTCTTCATATTCAAATCATTGGTAAAGCATAGCTTTATGAAACACCACCCAGCAATGGTATTCATTTTTGTTTAAGAAATACTTGAGGCCACTGTTTAATGATAAATTAATTACTGTAGTATTATTCATTATATCCTAAGGAGTCATTATGCCAAAATTTCACATGAAATACAAGTAAGAACATTATCAAATTAAACAGAATAAAGGCTCTGTCATTTTGACATTGCAAAACTGAACATAACCTATGTCTATGAACCCATTCACTTTGCTCACAATTCCTTTTTTGGGTCACATGAAAGGTGACTGTTGAGACAAAATCTCAGCCACACATATATATAACAGAGTATAAAAGGAAATAACATTAAAATAACATAATGAATCATAAACTAATAGCATTATGATTAAATTTGTAATGCATGAAACAGCGAGATCGAGGAGACGGTGGAGAGCATTGGTGTACAAATCTACGACCCCTGACCCTCAGTCGTGAGAATGGGAGTAGAACGATGCATGATATTTGTGAATAACATTTCAATTTAAAGTTGCTCAAGCGTGGGTATAAAGAGGGCAGCACACTGATGTACCCACAGGAACATATTACCCATTGACTCAGTGTTTTGAAGTGATCGCATGAACAACTATATACCCATGCATGAACATTTTTATTGTTCAGTTATGACCCTCTTCAATCCTTAACTCTACTCTCAATCAGGTCGTTGGGCTTCACATGCAGGGTTTGGGATGCGATGAGATGCTTCAAGGTTTCTCCGTCGCTATCAAGATGGGTGCAACCAAAGCTCAGTTTGATGACACCGTCGCCATACACCCAACCTCCTCCGAAGAACTTGTGACGATGCGTTAGTCCAGTGGCGTATCCAGGATTCTCGGGGTGGGGGGGGGGGGGGCACAATTCTGAAAAAACATCTGACAAGCAAATAAATTAATGGTGATCAAACCTCATCTTCCTACTTTTTTCCCATTTTCTTTCTTTTTCTCATTTTTGCTGTTTTGCCAAATCTTTTTCCAATTTCTTTTTGCTGAGTGAATATGCCCCCACCCCCAGTGACCCCTCCCTGACTTGAATCCACCTCTTTCATCTTTACAGAATTTGAAGATGATTAGGATACTCAAATCCATGTCGGGTTCATTAAAAAAGGAAAAATCATGCTTTCTTAATTGTTGATTAATGAATTTAATTATTTGTAATGTTGTAATCAATGACAATCTTGTTAGAATGTTAGTAATGTGTTGTATGTTTTCTATATTTTTATATTTTCATGCTATTTGGGGTAGTTGAAGATATTTAGTGTAATGATGTAGAGAGTTAACAAATTAGATGCAGACAACTCCATTTTGGATGGAACATCTCTTAAAGTGGCACAAGCTTCCAAAACAAATAAAAATTTGATTTACCTTTTTTTTAAACTTCCAGGCATGAAACAAATGTTCCATATGAAGATTTTAATGAGATATAATAATTTGATATGATAAACAGTCACAATATATGTACAACAAAAGGAAGATTAGAAAGACACTATAGGTAACTCATCAATTAAATCATTGATTTAGAGCCAGAAGGGTGTTAAAGATAAAACTTTAGTTCTGGTTAAAAAAAGAAAATCAATTCTCACGGAATCTAACGAAACTTACACTGAATGTTCAA
>ref165946-1
TGGTTGGTAAGGAGGATATCAACATACTCAGTGGGGTACCTGTAGAAAATCAATAAACGTGCATTGGAATCTAAATGGAAACAGGGCTGGCTGTACTGAATGCTGAAAGAAATTTTTCCTGATCGATTTGACTGGCTTGTACCTTAAACTAATTATATTAAACAATATCAAACATCAAGCCAACCAATTCAATACCCAATGTAAATCAAAAAGAAAAAGAATGTTATTACAGTGACTAAAAAAGAGATATTACTTTCTTCCCTATGCAATATACTCATACAGTTAAAAGGGCAGCCAAAATAGGAATGTATATTTTTCTAAATAGAAGAATAATATAAAGATATCAAATAGCTGGAGCACTTCATACCCCAACCCCACCTGTTTTCAAAAACACCAGTCAAAGTTTCTCATAGTAGGCACTATTCAATCAATCGTAAAAACAAGTTTCTAAAAACAGCCACAAACCTAACCCTAACACTACCTGATGCACATGATATTGTTTTGCAAATGGTGCAAATTAGCTACCACTGTTACAGTACATTATTTTATGTAGGGGGGGGGGGGGGGCTTTATCTTTAAACATGCCCCTCTGACTGATTAAGTAATACCTGTCGTATCTCACCTGTAAGTTGAATATAGCAGGATGGTGGAGCTGCAGCAAAAATAGACAGGTTCTCCAGAATGTGCATCATCAACTCATCTCCAATTCTAAAAATAAACAGAAAGAGGCTGGCATTTAAATCTCCAACTTCACAACAATTTCTTATGATGTATCGGATTAGCAAAATATGTAAAGAGTCTTCTTTGAGATTTTGAATATGATAACAACTATTTGTCTGCTTGTTCTTTGCTGGCATCTCTCCAGTTTGGAGAATTATAGCAGGAGAATGGTTACAACTATCTTTAAACAAAAAGTTGACCCTGGTATTTAGTTGGCTTTAATAGAAGCAGAAAAATGAGAGGAACAGGTCAGTGAAAGATTGAGCAAATTTCAATTGAAAATAAAACAAGTTAAGAATGTTTAAAGTTACAATCAATCGAACAAAAATTGGCAACTCTTGTGAGGTCTCCTCCCATTTGCTCTATACTATTTATTTATTTTTAATTTTTAAAAAATCTTTAAAATATATTCCTCAAGAAAATGTTCAATCATACGTGCACATGAATATTGCAAATATGCTTCTATATATATATACAGCCTCTGTATAGAAAAAAATTCGGCCAATAACAAAGAAAATTAAAATTTATGATGATGATGATGATGGTGATGATGATGATAAGAAGGAGAAGGAGGATAATGAGCATGATGAAAAGAAGGAGATTATGACGATGATTAAGATGATGATAATAATAATCATTGTTACCTGCTGAGCAGCTTGCTCCAGAATGGTATCCTGAGTTGGTTACTGTTGTTGTTTGGAACATTTATCGAAGGAGGGATCCCTGCATAATCACCTTCTGATCTCCACTGCCAATGAATAATATTCAACATTTCTCATACTGTATACATATTCATAAATACACATTTCCCCCTAGCAGGAGGGATACATTAATTCTTCTTCTGTTAATTTGCAAAGGGCTAAGAAGCAAATCAGGAATATCTGTAGAAAGATTACCAGTTCTGTATGCAGCCACACAAAACACTGGGTTAACACCCTACTCTTGGTGAAAAGTGTAGTATATAAACTTGCATAGAGTGAGACTCTCCTACACGCAGGGCCTCCAGTTAACATTCTAGTCTGAAGAATAGAGTATTTTACCCTGAACCTGATCCTGTATTGAGAACAGAGGGGAAGGGCAAGCTTACATACCACACGGCGATAATCATTATTGCATTTTTGTCTGCTCAGCGCGAGACTCAAACCTATGTGCATGACGAAAGTCATGAGAGCCAGACGACGATCAGATTGCACAACACCACCTCCTTTAATCACCATTATTCACTGGATATAATTATAAATGACAAAGATACTGGTGATGCATGCTACATTAGTATCCATTCTGGCACTAATCTTATGGAATTCCGACAACAGCCTTTAATTTCATACTTAACAGACAAAACAAATGCACATTATTTTACTCACGGAGGTAAACCCATTGAGTAGGACATTCTTTCCTCCTTTTCCTTGGTGTTGCAGTCTCTGCAAGTAAAAAAGAATACACAATCAATCAAAACATCCATCACTGAAGCAGGGCCCTGTTTCATAAAACTTGTTATCTATAACAAATACTAAATTTCTATGATGAATAAGCTCTCAGCCAATCAAATGCCATGGTTTCAGTAGCTTATAACAGTTATTGTGACTTGTTATTGAAAACAAGTTTTATGAAACAGGGCCCAGGTCTCAAAGGAACCTAAAGGCTACATCAAGATCACTTCTTTTCCTTGTTTCTATGGAGTGGTCTTTACACACAGGTTTCAGTTCACTTCAATCATTATTCTATAGTGCACAAAAATACAAAGCTAAATTACTGTAATCATTTGTTCTTTTAGATCATATTATGGAGTGTAATTGCACTGCAGTTCTTCCTGATGAAAGTGTACTATGCATTTAATCAAAACATAAGTACAGTGATGGATTTATTGATGGAGGGGGATTGGCAGTACCCAATCTGGCACACCTCACAGTGAACATCTATTACAAACAAAATAAGCCCCCTAAAATAAAGTCTTGTTCATTCATGCCTGACATTGTAAACTGGGGCAGTTTTTTAGATAATTAAAATGAAAGGCTAGTAGGGGTGCAATATGAGCAGCTGCATGTGCTCAATAAATATCCTATGAGTACTCACTTATCTGAGAGTTGAGTGATACAGAAACAAAGCACATTACGCTTATTTGAATGAGGCTTAATTTTGCTTGTCACCCAACCCCAAAGCATTCTGAGGAAGATGTCTGAACTCTAGAAACTGTTACAGGTAATTTTTCCTTTTGGATGTGATGTAAGAACTTGCAAACCAGTATTAAACATCTTATTGATAAAATTATCAACTTACCAAAAGCACTCTGTTGATGACTTCCATATGATTAGAATGTTGTGTATAATCCAATGGCCCTTGGTAGTTAATATGACATGATGGGATTCCTACGAGGGTCGACTGCAGAAAGGCTCGGTAGCTTCATGGAGAGAGAAAAATGACAAGCAAAAAATGCAACTAGATGAACATTCTACAAGCCTTTGAGTACCCACTATCCATTACTAGATTAATTAGATTGCTAATAATTTATTAATGTGATTTCCTTCTTAATATTCATTAACACAATTAAAAAATATTTGATGAGAAAAATATTAGAACACCTCTCAAGTATATTAGCTGTTTTAATTTTTTTTTACAAGAAATGGTCAATTGAAAGAAAACATATTGGTAAGTAATTGTTAAGATGAATGAGACATAAATAAACTTCCAAATCAGAATTTCTTAGTAATTAAAGTATGATTTAACATCGATCGCTCATGTTAAAAAAACACAAGAAAATTAGTTTATTTATTATTGCTTCCACTTGCAGGGGGGTTCAGGTATTTTCACATGCATGGAACCATGGTTGAAGCAAAGTGTACGACACACTGGTACATTTCGGCCCTCCTAAAACTTAACTTTCTGCAACCCACAACCACATACTGTGGAATGAAGATCATCATGCAATTATAAACTTGATAAATGCTGGGGTTCCTCCTAAATTTAATTAGAGTGCTCTTACTTTCTTAGTCTAGATTGCTTACCCAGCCTTGTCTTTGGGGATGCAGAGAGGTGGACATCCATTCAGATCTCTAAGGAAGTCTTTAAGACACAAGACTCTTGGGTAGAATCTCTCCAGGATATCCATGATCAGCTGTTGAATCCTCCTCACATTCACAGTACAGAACCTTCAAGGCCTTGAAGCGGCAGTTTCCTTGGAAGAAGAAGAAAAATCTAACTTGATTGAAACACATCAACTGATTAATTTAAGGGGCTTGCACTTGTAATATACCAGTATGCAATGATATGACAATTTTAACTTGGTAGATCTTAGACAGAAATAACTGTCTGTTATGGGTCATTCTTTAATCAAAACTGATATTTGTCAACCATAGAAGCGGCCAGTGGAGCCAGATGTAATCTCAGCGGAACAACTGTTGATTATATCAGAGACTGCATGTGAATCTTTTGGTCTAGGTAGATCTAGACTTAGACCGAAAGCTTCAGTCTCTATATCGTCGGTTGTTCCACTGAGACTTCGTCTGGCTCCACTAGACCTCCTGAATATCCGGAGGTCTAGTGGAGCCAGACGGAGTCTCAGTGGAACACGGACGATATAGAGACTGAAGCTTTCGGTCTAATCTAGACTATGTCTATTGCAACACAAGGAATTGAAAGTGAAAATCACAAGAACATATGTACACAACTAACAAAGCAAAACAAGTTTCTCAAGCAAAAGACAAAAACATGCAAGAACATGAGTAAATTAGTTTTGATGTGTGTTAACTTTAATAGATTAGCTCTAGCCAGGCCAGACTCACCGGCTTCAGCTCAGATGCATGACCAATGTGTGTATTCAATTTGTTCCTTGGTATATTTAAGATCTCAAACTCAAACTCAAACTAGCCAAACTGTTCAACATGTTCAATAAGTTATTACCTACAACTTCTAAGTTCTAGTCTACTAGTTCAAGTCTCAAAACTAACTAACTTACTAAGCTAAGTAATATAATATGTACAAACCTAGACCGAAATTTCTGTCTCTTTCGTTCGTTAGCCTCTGATTTGGGTAGGGACGTCGGCTCTCTCTCTTTACTTAAGACTTTAGGAGCCGACCCTACCCAAATCAGAGGCTAAAAAACGAACGAAAGAGACAGAAATTTCGGTCTAGTAGTGCAGCCCATGTCATTGTCAGATGTGTCTTTTAGCATGTTTATTTTCATCTACTAAATACTACATTACAATACCACTCACCTCAGGCCTCATGCCACTCCAAACCATAAAGACACTGCAGTTAACTTCACCCGAAAATCTGGAATTGAACTGCATGCCCACGTATTCACGTACATGTATGAGAGTTTTATCAATAAATACCGTGCACGTGTGTTGTTTACGTACGTGTGAATGTGAGACGCACATAATGTTGTTTACAACTGAATACCGGAAGGAAACGTACGCGCGCATGCAAGGGAAATCCCCTGACTTACAGAAAAAATCAAGGTGTGTAATAAAAAAATTAATAATAATAATTTATTTTTAAATTAGCTTTCTCTGTTGAAAAGAGAAGTGTTAAGAAGAGTCACACTCGAATAAAAGACAATGTTGAATATTGATATTGAAAATATTTTGAATAATAATAAATTAATTGGATCTGTTGTTTTCATTTTCATTTTGCATACATTCCCTGGCGGCCTGGCCTTGTGCACATCTCAAAGTACAAGTTCACACGTGATCGGAACCCACAATCAGCCCACTATACCCGCTGCACTGGGATGAGATGGCCTTTGAATGTACATTGTACTAAGGTCCATAGTACATAGCCAATGACCTATATAACCTGGCTATAAACCTATGCCTATTATCATGATAATGCCTATATGGCATGTCATAAGTTACTGTCACTGTGTAGCTCATAATATGCAGCTTTTGTTCGCGTTTGGAATCATTTGCAAATTCAGATTAAACTAGATTGACGATCATGTCTGGAGCTCGTAAGTTTTATAATAATTATTATAGCGCCTGTTATCTGGCATTGACTTTGCTCTGTATGGAGTGAACATTGTT
>ref166402-1
CATGCTTGTGATAGTATTGATTACCTCTTGTGAACAAAAAAATAGAACAATGACCTTACTGTGAGACACATCTAATATCTTCCATCAATTACTGGTTATTTCCCCCCATGTATAGTCTGGAGAGAGGAGGCCAATATTAATTAAGGCTCACATAGTTACACATTAATTATCAAATGGTCTCCTATAGTAAAGCTTTCCTTCATTATGTTGAGAGCAGTGACAGTTTTGAATCATTATTTTCTTACATAACACCCCCTCCTTCTCTTCATGAAGCTAATGTCAATTCTCTTGAGGCTCATATCAGTGTAGTAAAATCTAGAGCTGGAATGTTACCTTCACTCCAAGAAAAGCTTTTTTTTTCTTTCAAATATGATGCGATTGATATTCGGTCTAAAAATTACTGCAGCAAAATATTATTGTATGACACATACTGCGACAATTAGTTCCTATTTTCACAAAGTGACTGTCACTTCGTGAAAATAGGGATGAATTGATTTGCTGTACTTTTTATACTAGCAGCATTCCTAACTGAAATCATAGACCTGACATGCACTATACCTAACCCTAACTCTAACTCTAACTCTAACATAAAACCCAATTGTAAGTTTGTTACCCTAACCTAACCCTATAATTTTTTTGAAGGAATAAAACCCAGAGCATTTCTTGCTGGAGCAATTGTCAGATCACCGAATTAAACCTTTTGACATGTATTCTTCTCATTTGACTTTTTGTCTCTATAATTTTTTTCCACTTATTTTTGCACCATGCTAATTTGCTAAAACACACCAGTTCATTCCATTATATTTCAAGTCAATCACTTAACTAGATACGAGACCCTCTATCAGGCTTGTGCTCTCCATAGACCCTTCC
>ref174271-1
CATGCTTGTGATAGTATTGATTACCTCTTGTGAACAAAAAAATAGAACAATGACCTTACTGTGAGACACATCTAATATCTTCCATCAATTACTGGTTATTTCCCCCCATGTATAGTCTGGAGAGAGGAGGCCAATATTAATTAAGGCTCACATAGTTACACATTAATTATCAAATGGTCTCCTATAGTAAAGCTTTCCTTCATTATGTTGAGAGCAGTGACAGTTTTGAATCATTATTTTCTTACATAACACCCCCTCCTTCTCTTCATGAAGCTAATGTCAATTCTCTTGAGGCTCATATCAGTGTAGTAAAATCTAGAGCTGGAATGTTACCTTCACTCCAAGAAAAGCTTTTTTTTTCTTTCAAATATGATGCGATTGATATTCGGTCTAAAAATTACTGCAGCAAAATATTATTGTATGACACATACTGCGACAATTAGTTCCTATTTTCACAAAGTGACTGTCACTTCGTGAAAATAGGGATGAATTGATTTGCTGTACTTTTTATACTAGCAGCATTCCTAACTGAAATCATAGACCTGACATGCACTATACCTAACCCTAACTCTAACTCTAACTCTAACATAAAACCCAATTGTAAGTTTGTTACCCTAACCTAACCCTATAATTTTTTTGAAGGAATAAAACCCAGAGCATTTCTTGCTGGAGCAATTGTCAGATCACCGAATTAAACCTTTTGACATGTATTCTTCTCATTTGACTTTTTGTCTCTATAATTTTTTTCCACTTATTTTTGCACCATGCTAATTTGCTAAAACACACCAGTTCATTCCATTATATTTCAAGTCAATCACTTAACTAGATACGAGACCCTCTATCAGGCTTGTGCTCTCCATAGACCCTTCC
>ref189987-1
AACTGTGACAATATTTGGCTCTTCAATCAATATTGTTAGGAATGTTAGATTCCGCTCACACACACCCTGCCCCCCCCCCCCCACTCCAACTAAAACATTGATTCCCATCCCGTGCGACACAGAGCGCAAAATAATAGACTTTGAAAAATGTAAAAAAAAATATGTGGAAATGATAAAGACAGGTATACACCGCGGTCCTATTTTGCTACGCAGAACTGAGTGATAAACACAACATTTCTGATAATATAATTGTCATCATAAGGAGGAGAAGTCGAAAGGGGTATCTCAATGGATTTGGACATACATTTTGCGTTATTCTTGATAAACAACATGACATGAATTGCATGAATCAAACTAATAAGTTCAGTAGGCAGGTAGGAAGGTCTTTATAATAGTTATTAAAAAAAGTACCCTCCAAAATAAAATAAAATAAAAAAATAAAAATTCGGGTGCATTTGATTTGGACACTCGCTCCCTTCATATAATTAAAATAATGAAATCTCACTAATTATTTTCTCCCTTCCTGAAATCAAATCGTGACATGCCTGGTGATTCGATGTTGGGGGGGGGGGGTGCAAGGGGCATAAGTTTGGATTCAGCTATACTCGTTCAAAACGCTTTTCACTAGGACGTTTCAATGAAATGTTGATTTCTCTTTAAATCCCATTTAAAAAAGTGAAAA
>ref191746-1
CACCGTAAACCCAATCATCTTTCCCCCATCCTCTCTAAACTCGTTCTTCCGCCGGTATACTCATCCTTTTCTTCTCCCCTTGCCTTACCGCTTCCCCTCTCTAGCTCTCTGTTTACCAATCTCTCCTTCTTTCTTCTCTCCCCATTCATTCTCTCCTTCCTCATTCACCTCCAACTTCCCCTTCTACCTTCTTTTCCATCGCCCCTAATTCGCTCTTATCTGTTAATCCCAGGTTATCCAATCCTTTCCCCTCGTTCCTTCACTCCCTCTTCCCAAACCTTCATCAGCTCATTCTCCGATCGGCCTGCTTATTCCGCCACCCAACCTCCCCGTCTTCCTTCCCTCCACCCCGCACGGGCTCTCTCTCTCTCTCTCTCTCTCCCTCTCTCTTTCCTTCACTAGGTCTTTTTATTTCCCCTCATTTCCTAAATGCTCCACGGAGCCACGCTCTTATTCCCTTAATCGACCGACCGCCCTCCTAAATCCAAAGAATCCCCCTTTTTTTTCCTTCTCCCATTGTCCCATACCCCACCTCCGCTCCCATTTCCCCGCGTCTCATTAATGTTGGTCCCTCTCTTGATCCCCCTTTCTCCCTGCTTCCCCTCTCTAACCTCGCTCTCTCAGCTCCACCGTTCCTCTCTGTTTCCTCTACTTTTTGTTTCCCCTTTAACCTCCCTTAATTCCTCTCTCTCCCCTGCTTTCACGGAGTCTCCTCATTATATATAATAACACTTCCCATCTCTTGGCCTTCCTCCTCTTTTAGCCTAACATTATCATTATTATTGTCTCACTCATTTCAAGCCCTTTCTGCATTTTCTTCCCCATTTCATCCTTTTTTCCCTTACTCGATCCATCTCCTCCCTTCTTCCCTATTCCACTCTATATATATGTCACTGAAACAGCTCCCGTAGGACTTTTGTGCCAAAATTGTTTGTTTTTTTGTTGTTGCATTTTTGGATTCATTGGGGTCCAAGCTATCAGAAATTGATGGGGTTCAAATTTTCCCGAAGACACCAAAATTCCCTTTTGCGCTTTATATAAGCCATTTTGGCGCCCAAATTTGAACCCCATCATTTTTGGCCAATTGGGACCCTTTTGAAGCCAAAACAGCAACAACAACAATAATCAATTTGAGCAAAAAAATCCGACGGGATTACATACCATACCGCACTATATATTCAGAGTTGATCAATGTATAATTTCTTATAAATGGAATGTCTCCCTCTAAGTTTCAGCAACTTATTCGGCTTGTTTACATTAACACCACTGCTCAGGTAATTTAAAGGTAGCTGTTAATGTTCATTTTCATCAATCTAGCACTACTTGATCGAGGTGTTCACTTGAAACTTCGTGATGACATATTTTGTCCTCATAGAAAGATTGTATCATAAGNNNNNNNNNNNNNNNNNNNNNNNNNNNNNNNNNNNNNNNNNNNNNNNNNNNNNNNNNNNNNNNNNNNNNNNNNNNNNNNNNNNNNNNNNNNNNNNNNNNNNNNNNNNNNNNNNNNNNNNNNNNNNNNNNNNNNNNNNNNNNNNNNNNGTCATGGAGTTCATTGCATAAAAATACCTCGTTATCACAATCTNNNNNNNNNNNNNNNNNNNNNNNNNNNNNNNNNNNNNNNNNNNNNNNNNNNNNNNNNNNNNNNNNNNNNNNNNNNNNNNNNNNNNNNNNNNNNNNNNNNNNNNNNNNNNNNNNNNNNNNNNNNNTCAAGAATCACTAGAGGTATGATCGGGCTTCAAACCTGGTGAATTAGGGGGTATTCACATTACCTCCAAATTCAGAAACACCGATTCCTTCC
>ref194100-1
GTGTTGTATAAGTGCAATTTTCTCACAGTACTTTTAAGGTACCGGTCTGGTATATGTATTTTATTGTTTCTTTTTATACCAGAGCTCTTTTTCAATTTACAAGAGCACCTTTGGAGCATTTAATAGGTAAATTGCTCGCTGCTCCTGCATATTTTTTGTTGTCGCTGGAGCAAAGTCCCG TTCTATAGGTGTATACATAT
>ref194909-1
GGTTATCACAGGTAAGTTATCAGTTAACTCATCTATCAAAATTATTTTAAAAAATGATAGTGTACATATCTTGAAAGAATGCACAATACTCAACTACATTAAAAATCTAGGCCAATTTTCAACGCAAAAGGGCAATACATTGCTCCAAACTTTCCAATATATGTCTCATTTCCCCTGACTTTAGAGGATATATTTTCACACAATACAGCCATAGGAAGATTTTCAAAAAAGGTGTATAGTACCTTTAATATTAGATTTGTTTTCTATTATAAACCCAATTTCTGAATGACATTCATTCACTATGCCCTGTGTGTATGTCTGTTTTTTCTTTATGACTGTGAAACTAAGGATTGTAATAACTATTTTGTTTCTGACATAATACAAACATGATAAGAAATGATAACAAGGGTAAAACAGAAAGAGAGAAATAAACAGTAAATGGGTCAAATAAGGAGGATGTACTAGTAACTGGATGTTTGGGGGCAGAATACATGGATAGGTACAACAAGAATGCTTCACAGCCGTTTGCTGGATATATATATACCTCCTATACCTTCCTTCTAGTCCTCCCTTCATCCCCCTCCTCCTCCCCCTCCTTCTTATTACCCTCTATATTCTCCACCCCTCTTCCTCCTTCTCTTCCTTCCCCATTTTCCAATCCATTCCCTCTCCCCTCTTCCTTTACTCCCCTTCTGTTTTTCCTTTTACTTTCCCTCCTTCCCCAACTCCTCCTCGTCTCACCTCCCTCCTACTCCTCTTCCTTCTTCTCTGCTCCCATCTTCCTTCTTCCCCTTCTCTCTTCTCGTTCCATCATCTACATCCTCTTCTTAACCTTCCACTTTCATCTCCTTACCCACCCTGCCCCTTCTCTTCCTCTTCCCTCCCTCCCCTGACCCCCTCCTTCTATTCCCATCTCCTCTCCTCTATCACCCATCCTCTCCACCTCTTCCCTTCTATTCCTCCACCTCTTCCTTCTCTGTCCCTCCTCCTCCTTCTCTGCACCCCCTTCCCTCTTTCTCATCCTCCTCTGCCCCTCCTCCTCTTCCTCCCTCTATCATTTCCTCTTCCTACTCTCTTCCTCCTCCTCCCTCTGTCATCCCCTCCTCTCCATCTCTTCCCTTCTCCTCTTCTACCCCCTATTTCTCCTCCTGGACATCCCCTCCCCTCCTTATCCNNNNNNNNNNNNNNNNNNNNNNNNNNNNNNNNNNNNNNNNNNNNNNNNNNNNNNNNNNNNNNNNNNNNNNNNNNNNNNNNNNNNNNNNNNNNNNNNNNNNNNNNNNNNNNNNNNNNNNNNTCCTCCTCCACCCCATTCTTTACTCTAGATAAAGATTGCAAGTCAATGGCAACCAGATTACAGCAACAATGTCCAATGTTGATTAATACAGTTTGCTAAACTTCTTTGCAATCTAGAAACAAGGGCACAGTGTACACTGATTACGTTTAAAGGGCATTGTTCATTTTCTTTTATTGGCTCTGTCCATCTTTTCAATTAATTTAACAAAATTACCTATTTAATTATGTTGAAATTCAAAACCTTATTCAATTTCATTCTCCTTGCTTAAAGCACATGAGAGCTGCAAGATTTAAATTCAAGTTAATATTTTCAATACAGAGGGGTACTTACTAGAATAACATAATTATCATTACTTTTATCACCATGACCATCATCAATACCATACAATCATATACTCTATATTCACTTCACTGAGAAAGTTGGGGCAGGAGCATAACAAAACTGCCAAGATACATAATAGCTTACATTTAGAATCAATGGCCCTATTTTCATTTGAGGGAGTAATTCTAAGGGATTAAGATGGAGATTAGTGACATACTTAAGAGTATTA
