# Supplementary material for: Application of SNP in Genetic Sex Identification and Effect of Estradiol on Gene Expression of Sex-Related Genes in Strongylocentrotus intermedius
Source: Front Endocrinol (Lausanne). 2021 Nov 11;12:756530. doi: 10.3389/fendo.2021.756530 (PMC8632358; doi:10.3389/fendo.2021.756530)
Supplement: Supplementary file 1 [file DataSheet_1.zip › Supplementary Material/Additional Fasta File 2.fasta]

SNP
>ref136785
GAAAGTACAGTACAGGAAGTATATCACACAGATCATTGGGGAAAAGGTGAGTTTTGAGGGATCTAGGTTTGGATAGGTTTGATACATGTACAAGGACAAATCGGTTTTAGTTGGCAATGGGTTAATGATAAGCAAGAATTTAAAAAAGGAAAAGTTGTCTGTTTGGAGCCCCAGGGGATTTAACTCTATGAATAACATACAGGAGTTAAAGCCACTCGGGCTCCTAACAAACAAAATGAACAAATTGAAGAAAAAAAAACAATTTCTTCCTCAACTTAACATGATTTTAAAAGATCTATATATTTGTTTGTCCTAAATGTAAGTGTGTCACTATTACCTTTTTGGTCTGTTTGTGTGGGCTAGTAATTTGATTAGTTGGAGAGTATACTCTTGCTGCAAGCGATGGGATGTACTAGTCAGGACATGTACTTGCATACATGTATACCAGCGTAAGAAAAATACTGTTCTGTTGCCATGAGCTTTTTTAGGATTTGGTGTTGTATAAGTGCAATTTTCTCACAGTGATATTAAAGGTACAGACCAGTTATGGT
>ref38349
ACAGTCAGAATGCTCCAGAGTTGTGTGGGTAGTGAGGATTGAGTTGTAGGGTTCGACGACTGCGGTGGAGATCTGGGGAGCAGGGTAAATGGCGAACTCGAGTTTGGACTTCTTACCATAGTCAACAGACAGACGCTCCATAAGGAGTGATGCAAATCCAGAGCCGGTGCCACCTCCAAAGCTGTGGAAAATGAGGAATCCTTGAAGACCTGTGCATTGATCAGCCTAAAATAAAAGAAAAATAGTAAAACCCAAAACATGTTAAACTAATTTAATCAGAAATTTTCATTTAGCATTCCAGTGTTTCAAATCATCTACATTTTTCATCTATCACATTCAAATCAATGGCCAGTTCTTTCTAATCTTCTTTGCTCTCTTCAAACGTGCAACACA
>ref81593
ATTGAGGTGTCATATGAAAGGGCAGAAACTGGAATTTCTAGAAATGTAATTTTTTTTTTCGAAATTCAGATATCGCTTGCCAAATGACTTTTTGGTTTCCGTCCTTCAAATTGCTTTTAATCACTCATGCGTGAAATATGTATCATTCATTAATTGTAGTTGTGATTAGGTTTTGATAGAACATCGATACTTCTCGCTTTCGTTTTTTTCTGGGNNNNNNNNNNNNNNNNNNNNNNNNNNNNNNNNNNNNNNNNNNNNNNNNNNNNNNNNNNNNNNNNNNNNNNNNNNNNNNNNNNNNNNNNNNNNNNNNNNNNNTGTATAGGGACACCGAAAAGAAGCGAATGAGAGAGAGAGAGAGAGAGAGAGAGAGTGAGAGAGAGAGAGAGAGAGAGTGGAGAGAGAGAGAGATATACAGTGAGAGAAAAGGAGACTATTTCTATCAATCATATGTGACGAAGCCCAGTTACTAGTGCTCCTGTTTTCGAAATCTGTTGTAATCTGAGCTATTTGTACCTCGGAAACTCCACCCTGTCTCTCTCTCTCCTTCTTTCTCTCTTTCTCTCTCTCTTTCTCTCTCTCTTTCTCCTCCCTCTCTTCTTCTCTCTCACCATACACACTCACGCCAAACATACAATCACACGGAAGCATATGCACATACATACAATCACCCTCTAGTATTACCCTTCCATCTTAACTCCTATTCGAACACCCTCTCCTCCTGATTCATGAAATACAACTTTTAACGCCCCATACACACTCACGCACACGCACACACATACAACCACCTTCTCTTATCACCCTTCTATCGTTAATCCTCTCCCAACTCCTCTCCTCCTGATTCATGAAATACAACTTTTAACGCCCCATACACACTCACGCACACGCACACACATACAACCACCGTCTCTTATCGCCCTTCTATCGTTAATCCTCTCCCAACTCTCTCCTCCTGCATTATGAAATAACACATTAAACGCCCCATAAACAGTCACGCACACGTACACGCACACGTACACGCACACGCACACGCACACACATACAACCACCTTCTCTTATCGCCCTTCTATCGTTAATCCTCTCCCAACTCCTCTCCTCCTGCATTATGAAATAACACATTAAACGCCCCATAAACAGTCACGCACACGTACACGCACACGCACACGCACACACATACAACCAACCTCTCCTTTCACCCTCCTATTTTTAATCCAACCCCTCTCCTCCTGAATAATGAAATACTACATTTAGCGCTCCGTACACAATCACGCACACATACAGCCACCCTCTCTTATCACCCTCCTATCTTTAATCCTCTTCCGACCCCCTCAACACTTACACACACGCACACGCACACACATACATCCAACCTCTCATATCACCCTCCTATCTCTAATCCAACCCCTCTCCTCCTGAATCATGAAATACTACATTTAGTGCCCCATACACACTCACGCACATGCACACGCACACATACAACCACCCTCTCTTATCACCTTTCCATCTTAACTCCTATTCGAACACCCTCTTCTCCCGAATCATGAAATACTACATTTAACGCCTCATAGCCAGTCACGCACACGCACACACATACAACCACCCTCTCTCATCACCCTTCTTTCTTTAATCCTATTCCGACCCCCTCTCCTCATAAATCACGAAATACTATAGTGCCCCATACAAACTCACGCACATACACATGCACACGCACGCACACACTAACATACACACTCACACATACATAAAATCACCCTCTCTAATCACCCTCCTATCTTTAATCCTTTTCCGAGCCCCTCTACTCCTAAATCATGAAATACTACATCTAACGCCTCATAGACAGTCACGCACCCATACATCCTCCCTCTCTTATCACCCTCCTATCTTTAATCCTCTTCCGACCCCC
TCTCCTCCTGAATCATCAAATACAACATTTAGTGCCCCATACACACTTACGCACACGCACACGCGCACGCACATATATCCAACCTGCCATCCAACCCCCTCTCCTCCTGAATCATGAAATACTACATCTAACGCCACATACACAGTCACGCACACGCACACACATACAACCACCCTCTCTCATCACCCTTCTATCGTTAATCCTATTCCAACCCCTCTCCTCCTAAATCATGAAATACTACATTTAGTGCCCCATACAACCTCCCGCACATGCATATGCACACGCACGCACACACACACACACGCACACTCATACACACATAAAATCACCCTCTCTAATCACCCTCCTATCTTTTACCCTCTTCCGACCCCCTCTACTCCTAAATCATGAAATACTACATTTAGTGCCCCATACACACTCACGCACATGCACACTCACATGCACACATACAACCACCCTCTTTTATCACCCTCCTATCTTTAGTCCAAACCCCTCTCCTCCTGAATAATGAAATACTACATTTAGCGCCCAATACACACTCACGCACACGCAAGGTATTCTCCACATTACGAGAACTTCATTTTTCAAATCAAACGATTAGGCCTATATCTTTTTTTCTCGCAGGATTCTATTAATATAGTGTTGTTTTTATATTTTGTTTCCATGTAATAGTTTGTATTTCATTTTTTTTTATTTGTAATATAAAAAAAAATAGTATGTGGATAATTACGAATAAATTGTATCTTTTCTTTGAGTGCAAAAATTAAAAGGGTTTTGAATAAATATCATGGAAATTGTGTTATGGCAAAAGTGGCAAATTATTTAAAGAATTGGCAAAATCCTTTTTAAAGCTCGAAAAAGAATTTTCTTAAATTTGAAATTAACAGCGGTTCCCTATTCTGGCTCACATGGTCACAAAAATCTTGATTAAGCCGTAAAGCAAACGTTGTGATAAATATACTAACTTCGCTCAATATTTCTATGCCTTTGGTTTTCGTTTGTTTCTAGAGAATATTACTAAATTATAACAAACGTGTCGAAACTGACAAATCTCTTCCCTCTTTAATCGTAAAAGGATTTAACTGGAAACATCCAGGGCAGTCAACCAAATAGCGAACCTAATATAATAGATAAATGTTAAATTTGTATAAGTCCAGAAAATAAATCCGATTTGATTTTAATGAGGCAATCTAAATGCACAGCACACATGTTCTGATTCTGTCTCAAACCATAAACATGCATGTATATTTCTGCGGATTTAGGAACGTGTGAAAAATGAGAAATTAACATCGCCAGAAATTGTTGTTTTCAAAATTATATCCCCTAGATTACAGAGTTATGTGTTACTAATTTTTAGAAAGAAATATCTTTATTAAATGAGAGCTTTAAACCAAAATATGTCTTATTTTTGTAACCTCCATGCTCATATAGTTGTTGGTGCCCTAAGATTGCTCGTTTATTTGTAATGCTTGTGAGGGTATTTTTTTAAAGCACTGAAATTAAACAAAAATAGAAAATTAAACAAAAATACTAAATAAGATAAAATTCATTGCACTCTGCTCTAATGATCTTACGTCGAGAAAGAGCACCTGTATAGAAAAAACACTTGCACGCAAAGACTACTTTCTTGCTTTGCCTGCAAAATGTATCACATTTAAAACTCAATTGAGTATTTAGCACATGCATGTACGTATAGACCCCTGTCTATAACAAACACATTTCTCCCTTATGCGGTCTCTACATACAGGTTTCACTGTACAAGCACAAGCACTTGACTGCCTCGAGTGACTGGACAGAGTAGCAAATCCACATTTAAACGTGGAGATGGTGCACATGTTATAGATAATAGATACTGAACCTTAAAAACGTATATAATGACGAATTGACCCACGTCCATAA
AATAATTGCTCCAGTGCTGACCCATTACATCGATGTGGATTATTTAAAATTCCCTATAATTTACTAACCAGCTATTTTGAAATAGTTTTTAATAAATTTGTAACGCCCAAACGTTCATCGGGTATTAAGGGGCTTTCAGCCTGAGGGTACTTGTGAAGCAATTACTGCTGGATTATAAACACGAATAATGCCTTTAGATATCTAGGCAACAACGCAAACAATCGGGAAAGATTTAACAAGAAGCAAAGGTTTTCGACCTGTTGCCCACATCACCATAGTCAGACCTACTTTGACATAACTTTCAGCATTTCGACTTTCATTCTGTTTTTATTTTATTTATGAAAAACTGAGTGTCAAATTTGAAAGAACATACAATTTAAATGGCAAAGTCATCTTTGTTTGACCAAAATCGGTTTAGAGACGGTTCAAATATTGATAAATGTAACGATTTCTAATATTTGTGATGCCCNNNNNNNNNNNNNNNNNNNNNNNNNNNNNNNNNNNNNNNNNNNNNNNNNNNNNNNNNNNNNNNNNNNNNNNNNNNNNNNNNNNNNNNNNNNNNNNNNNNNNNNNNNNNNNNNNNNNNNNNNNNNNNNNNNNNNNGACATAGCGCCTGATACGTTTTATTCAAGCCAATGCCGATGTTGGCTTTTTGTTNNNNNNNNNNNNNNNNNNNNNNNNNNNNNNNNNNNNNNNNNNNNNNNNNNNNNNNNNNNNNNNNNNNNNNNNNNNNNNNNNNNNNNNNNNNNNNNNNNNNNNNNNNNNNNNNNNNNNNNNNNNNNNNNNNNNNNNNNNNNNNNNNNNNNNNNNNNNNNNNNNNNNNNNNNNNNNNNNNNNNCTTATATAACGCACAACCAGCCGGACCTTTAAAAAAAAAAAAANNNNNNNNNNNNNNNNNNNNNNNNNNNNNNNNNNNNNNNNNNNNNNNNNNNNNNNNNNNNNNNNNNNNNNNNNNNNNNNNNNNNNNNNNNNNNNNNNNNNNNNNNNNNNNNNNNNNNNTTTTAAAAAGTGGGGTTGAATTGATATGATCGTATCAGCTAAATTTCACATATTTTGGACTAGGATTGCCTTCAAAGCAATTTTATGTCGCAAAAAAGGGCATTAGAAATGTCATAAATAAGAAATAAGAGCAATAACCATGCACTTTGAAGGCATTTGCGGTCTGAAACAAGAACTCAACTATTACTTTAAAACACAATTGTAAAGGCAAGGTCAATCGTCCGTTTGAGCTAACTACCATGTTCGTGTTCTATTATGTTCCTCATCGAGCTCTCTAATGGTTGATTGTCATGAGGGACCATTCTACTAATTGCGGTTAATGTGTCGTATGTTATAGATCCGTGTGAAGGACACATTTTGCATTGTGAACATTCTGTAAAACTTGATCAATGAGTCAGGATAGAAAGCCAGAAACATACAGAGAGAGAGAGAGAGAGAGAGCGAGAGAGAGAGAGAGAGAGAGAGAGAGAGAGTGAGAGTGAAGGACGGACAGGAAGAAAGAGAGAGATGAAGAGAGAAAAAGGGACAGGAATAAAGAGAGAGATGAAGAGACTCAAGAGAGAAATAGAGACAGACAGACAAAGACAGACATAGCGAGAAGGGGAAAAGGGAGAAGAGGGAAGGGGTAGGGAGATGGAGAGAGAGAGATAGGGAGATAGAAGGGTGCAGATAGATAAATAGATGCAACGATTAGTGTAGAGAATGGGATAGACAGATAAATAAAGAGAGACAGAGAGACAGAGAGACGACTGTGTGGGCCAGTGGTTGTGAACGGTTTGAAAATGAGCTTGTTAAATGATTGAGAATCTCAAACTTGCATAAGAAAAAGGGACTACTCTTCATTTAGTTTATGTTCATAAATGATTAGAAATTTCATCTTTCTCAAATCAAAAGATGAGCA
GGGTTTTTTCCCCATCGGAGTTAATAACTCGTACGACAACATAATGTCAAGTTTCTAGACAGACAACTCAAGTGATGGGGATATAATAAGGGTGAAGATTAGATAGAGAGAGAAGACTGAGAAAGAACTGATGGTGTAGACACGTGAGTAGGAAAGATGAAGATGAAGTTATCAGATAGGTAGCAGAGAGAAAGGGGAAAGGGAGGGGAAAGAAAGGAAGACCTAGGAAGAGGTGGATAGATGGTATTAAGGAAGACGGTAAAGAAATTGATTTGGAGCTTGCTATATACAGACAGAACGAGATGAAGAGCGGTAGCAAAGAGACCCGACCCCCTTATAGGGGACCAAGGGATGATGACGATGATGATTTTATTTTTTTGCGATAGTCAGTTGACCATTTAAATGACACTTCATTAATCGGATGAAGAACGCAGTGGATCGAAGCCAGACGAGATCTCTTTCATTCAGAGATACTGACTGTATGGCATTACGACATGGCATGAAGGTACTTGAATGGTTTCTTACCATCTTTGTTTGTTCTAAATTATTCAAACACGTCCCTGAAAGGTTGAAGACAATTGAGAAGGGAAAAAAATTGTTAGGGAAACATAAAGTATCATCAATTATATCCAGTATTTCACTCAAACTACAGTACGCGTACGTCTAAACTCAAATATATCCAGTAGCGTAGCGTGGGCTCAGTCACTGAATGGGGGGGGGGGGGGGGGCACCAGGAACCGCCACTGAGGGGGGGGGGGGGGGCACCACTCTTTCGTCTACTAGATTAACGTTGTTCAACCTTTCTTTAGTGATGGCACCCTTTGAGGAGTTAAAATTTTCGCGTCATCCCCATCCAAAATTCATTACAGTGAAATTGTTTTCCTCCCTTGTACACATAGACGTACGGGCACATGTTCACGTGGGGTCGAGAGGGACTCTTGCACGAAAATATACTACCTGGATCTTATATATTGCTAGCAAGCGAAGAGAGCCAGCAAAGAAAGCACCTTTAGTAAGGCAAAATAGTTATTAAGTCAACAATAAACACTACATAACATTTAAAATTATATATTCTATTATTTTGTTACTTGGAATCATTTCGATTTATCAATTTTTGACAGTTTGTTGTGGTATGATTTTCATTTTCATAATTTAAAAGAAAACAGTAAGTAAAGGTTATATTCTGGTGCCATGCTGCCAGAGTTATGACACTATTCGGACAGTGAGGTGCACCAGTATATTAATATGATTATATGTTGATATGCATGGACCTCGCTGCCAAAAACTACCCGGTTTTCTTAATTTTGAGAGCGATCGAAGCGACCGAGGAAAATGATACTTTAGTATCTCTGTCACTTCCTCATCAAAATACCGTAAGTGATATATCTGTGGGGATTTTGCGTTTTCTGATACTTTGTTTAGAATGAAGTTCAGGTTATTCCAAAATTATTCCGTGTACTATATGGTAATAATTGGAGGGGAATATTTACCAGGCCGAAAAGGAATATACCCTTCCTCTTTAAAATGGAAAAAAATTGCATTTTAAAGTGAAACGGACACATATACATAATCTCTCTAAATCCCTTTTCTCGAATGTCTTCTTTCTTTCACTCATATCTCCATTTCTTTTTCTCCTTCTCTGCTGTATACTACTTCAAGGACGCAGATCGAATCGCCCAAAAGTATTTTTGTCTTCGATAGTCGTTTAATGCACCTCTTACAATGATTTCATTTAAGAGTTAGATTGTTGTCCCCACGTTACCGATTAAATGACATGTAATAGTATAATCTAAATTGAATCGAGCAATCTATCTCGATCCTTAAAGTATTTCATGCTTTTATACCTTGTCATTCATCTCTCCCTTCCCCCCCCCCCTTTTTTTCTCCCCGTTTTTTGCCA
TTCGCTGACGGGTTCCCGCCTCTTCCCACCCTCACCCCTTCCGTAGCTACGCCATTGTCTGTTTAATCACATCTAGAAGAATAAGACAAGTTCTGTGAAAATGCAGATTTCATGTATCTTAAAATTAAAATTACACCGTTAATATCAATATCAAGTTATTTCAAAGGGATTAACATGAATATTTATGAGTGGCCTTCTCCAAAACTTAAACTGCTGATTAAAACTGGTCGTCAATCATTATTATTATGCAATACAACTATTCTTTTGTTGTGTGTAACGGTCTTTAAATATTTACAATATTTGCTTTCTCTCCCTCTCTCCCTCTCTCCCTCTTACTTTCTCACTCTTTCTCTATTAGTTGGTATCTAATTTCTTTATCTTTCACCAATCCTGGTACTGTGTTTTTGAATTTATCATAAGTCGAAGCTATATGCGTTTTTCTGTATTTTTCTGATTTTCCTTTTGAACTTTTCGCACAATGTAACTTTCCTATTGTTTATGAAAATAAATTGTTTATGTCGTGATTAATTGTTTCTGCTCTAAAAATCCAATAATAATATTCATAGTCATCAAGAATATATCCCAGAAAATCTACAGAATTAAATTTATCCGGTAAAGAGGAGTTTTGCCATCACCATTAAACCCCCACTCTGTCAAACTTTAAGATCATGTTACGTAGGTGGGGAATAAAGACAAGATTTAAGATTCATTGTACAGGGTGTCCATGTAAAAAGAAAACTACGTGTACGGGTAAATAACTCTATAATTTCATATTATTCCTTCGTTAATGTGTTTTCAATTCAATTCAATTCAACTCAGAACTTTATTTCAGACTCAGCTGCACAACGCAGAGGTCCATAAAAAATATTTTACATATAGATAAGGAAAATAGCTGAGTATGAACATGATGAGTATAATAACAACAAATCGTACAAATAATAAAGAATATAACAAACAAAACTATACTACGTATATACAATGTAACTGTAACATGTAACCTGTATCTGTAAAATTGATAACAGAAGGCCTATAGTAATCTAACTCTAAGCTGTACATGTAACTGCAAGATTAAAATAAATATATGTATAACAAAGTGAAGTTGTAACTTAATTGTAACAATGTCTGCTCAACTAACTAGAACAATATACTAATAATAGATAACTAGATATTATAACAAGCAACAAGGACTAAGGACTATACTGCAACCATAAGAGGCTGGATAATCCTTATTGGTGTCAGCAGGCTATTAAGCCAAAATTTCCAGAGGCCCGATGTGTACCTAAGGCAGCTACACGTGGGGTTCACTAATACCTTTACAATACCTTTCTCAGATGATGATGTTTATGATTGGAAAGCTCATATTTACTTCTTTCACATTACACCAGAATCATTATCGAGAATCACGGATGACATGACAAAGTGTCAATGTCAGAACCCAATCGCCCAAAATAAGTGGATGGTTGCTACGTTTGGGTCATTATGGTTTTGAAATGATGGTAAATGGTGTGGAATTTTTAATTGTTAAAAATAAACATCATTGAAAAGCTCATATTCTCTCCTTTTATCTGAGAACATATTCACGAGGAAAGGATTAAGTATGAGGGAGCAGGTAGCCTAATTTGCACGTGGTTGGCCACATGTCATTTTGTTTTAATAAATGAAATGAGGCAGTTGCACAAATGTCAATTCGCCATCAATACAGATAGTGCATGTTCAATCCCAGCGTGATGCCATGTGGAATATGTGATTATTAGCTTTTAAATAATGTATATTTCCAATGAGATATATTTCCATATCCTTATGTTTTCTTACAAAAACATAATCAACCAAATGTAGCAGCCATTCGCTTATTTTGGACGATCGGGTTTCCGACATTTCCACTTAAGACTGATATGTCAAA
TATCGGTCATGTGTGGTTTCTTGATCGTAGTTTTGGTGTCAGAATGAAAGAAAAGTAAATGAGTGCTCCAATGATTTTCTAAATTATTGAAAAAAGTAATTTGAATTTTTGAGTAATTTGCCAACAATCTTGGGTTGCCTTTTTTAAGGTCACTCTGTATATCGAATGAACAAGTAGGTTTATCACAAACATGCCGCCCTAAATCCTCCATATAAATCTGATGATATATATACCTTCACAAGAATAACACAATAATATAGAACATCGAATGATCGATTACCGCATTATATAAATAAAAATGAGATATGAAATAGAAAATAGGACAGAGAAAAATGAGCCAAGGTATCAAGAGCGGGGGATAAATGGGAAATTAATGATTTGATAAATGAAGTTTTCACATATTCATTAACTACAGACTTTAAAGATAAACCTTCAACAACTTCTTTGATCGATTTTCTGGGATCGCTCATTTTATTTAAATTAAGAGCTTGATGTGAAGCGATGGTTATAAAAATACACTTTATAGTCACCGGTCTTCTGTTTTTGCATCTGGACCGGGACCCGGAAACAAACTGCCATTGTGTGTTCATTTTGTTCAAAGCTGGACCGTTCTAACTTTGCTGATTTGTTACAATTTTTTGTCTATAAACATGAAGAAAGGGAGATAAACTTTCTTTTTATGTTGATTCTTTTATTTTCCCAAGGATGATTGTCTCATAGGTTCAATACGAAAAGATTTTACTTGTTCTGCGCGATCTTTAAGAATCGTAATCATCTTCTGACAATGATTTAGTTTGATCTCTGCAGACACGCAATGTCGATCAATTATGACAGAAAATTAAAGATACGAAATGAATATTAGAAAGGATAATGCAGGCAGGCTGTAAGCCCTTCATCAAAACTCAACTTCCTCTGAAATCCCTCTTTTTATTATTTCATTTTTCTCTCTCTTGTCAGAAGCTCCTCGTTAGCAATGCCAAACAAGACGTGCTGGGTCACCACAGAACAAGTTTATTTTCTCGTTTAGAAATTGTTTGAAACATCCTACGATTTATTCACCGCAGCTTTATTTAAAGTATCATGGTTAATTGGGTGTTGTATACGTTCCAGATGAGAATTGTTTCTCTTTAAAGTTGTATGTATAAACATATACAATCAATCACGCTTTAAATAATATATTCTTCAAGTTAACAATGACATTCACATACCAGCCGAATGAACAGGATTGCTTAAACTAATATTCACTTCGATTTCGGTAGAGATATGTTGATGAGGTGGACATAATGTCACCGGACTGTGGATCACAAGGTTTGCGGTCCGAGATCCGCCGACGCGGCAATAGTGTCCTTTGGCTAGACATTTATCTTCATTTGCCAATATTCACCCAGGTGATTAAAATAGGTACCTGATAGTAATGATTTATGTTATGATATCAGCGCATTAGGGCAGCAAGGCTAAAATAGGATAATAATAATATGATAGTTTGTGGTTGCCTTGAGCATGCGCTGGGATGGATACCTGCGTAAAAAGAATGTAGCTATATTATATTTTTCATTAAAACCATATACATAGTTATTGTTAATATTTGTGTTAGTATTAATGTTGTTATCATTATCATCATTGTTATTTTTATTATTATTATCATTTATATTATCATTTATATTAATATTGATATTGTTATAATTATTATCAGTATTATCATTATAATTGATATTATTTGTATCATATATTATATTAATGTTGTTGATATTATTATTATAATTATTACATCATTTACCCAAGCAAAATATAAAACTTAGATCGCTCACCCGATGGTAATTTCTAACACAAAGCGCATTGCGTGTGGAATGAAAGCAAATTTAAAAGCAAACATTATTTGGAATCATCCAATAATCTTTAA
GCGTGTAGTGTGGACATTCTCTGTAACATTGGCTTTGGCATTTGATTTTTTTCATATGCGCGGAATTGCAAAAAAAGCGGCCTCTAGCTGAAGCAAATGTTCCGTCACGGAACATTTTCATTTTTCATAAGAAGCAGTTTTATTCCATTTTGTTTCATGTTACGTTTTTTTCAACACGGTGTTGAAAAAAACATAACATGAAACAAAATGGAATAAAACTGCTTCTTATGAAAAATGAAAATGACTTCTTATTTATGATATTATTGAATAAATTTATAATAAAGAAATCTGACTTGGTAATTGGAAACGATATTCAGGGATTACAAAAGTGTTGTGAAATGTCCTCCTTGCTTTCTTTTCCTTTCTCTTTCTCTCTCTCTCTCTCTCTCTCTCTCTCACTCACTCTCTTTCTCTCTCCCTCTTTCTCTCTCTAAAAAAAGAAGTGGTTATCACATTTTGTAAGATGCATTTTTTATGTTTTGCTTATTGGAAAGTTCGAATGAAGAACCCCCCCCCCCCATCCGATAAAGCACTAAAGGCATCATGTACTGAAAGTGGGTAAAAACTAAGGGTCAAAACAGATTGAGGTAGAAGAGAAGAAACGTTAAAGATAGCGAGTGGGAGGAGGAATATAATGATGGGCGGCCTTGTAGGAAGTTAATACTACTTGGTCCTAAGTGAGATTAATAAACAGACTAGACAGAAATTGAAGTATTTTACGATCATGGAAATCGAGAGGGATAAGTACAAAATAAATAGGAAGAGAGAAATGTAGATAGAAAGAGAGAACTGAGGAGGAGAAGCCAAACGAGACATCAAGATATAGAAGAGAGATTAAGAAAGGAGAGAAAGAGAGAGGTAGAGAAAAAGAGAAAGAGAGAGGGGGGAGAGAGAAAGATTTAGAGAATGAGAGAGGGAGAGAGACAGAGACAGAGACTGAGAAGTAGAGAGAGAGAGGGAAGAGAGAGAAAAAAGAAACAGATATAGAGAATTAACGAGAGAGGGTGATAGAGAGAGAGAGAGAGAGAGAGAGAGAGAAAGAGAGAGTGAGAGTATATGCGAGTATCGATATTCAGATAAAAATGCAATACATCATCCACCCGTAACTGATTCGATACGATCAATTGTGCAAATTCGACCGTTAAATGCAATGGCAATTATTGGCGCTGTGGCCTTCAATCAAAAGCCTATAGAACTACCCGTATCCTTTACAGTATAGGGGTCACCATAACTGATATATGGACCATCAATTAGCCAATTAAGCACACCATTGCACTCACTTTGTGCTTCGTTTAATTTCATTAACTTTCTCATTAAGAATTCACCTTTCTGTTGAATCAATTTTAGAGTGCCTTCCTCATCAGTTAAGCATTTCAATAACGTTTACAGCAGAAGTGTGATTACAGGGGTAATACCATGTTGAGGGTCAGCGCCAAACTGTGACACAAACGGTATGAATATATTCACTGTCAACTCAATGATGTCAAAATTGTTATCAAGCACTTACATGCATTACACATTTCAATGCATTTTTATCTACACTGCTCCTCTCTACTGAGGTACTAAATGGGTACCAGGTAGGATGCTAAGATCAGTGTGATTGCACGTCCGTACGTAACAAGGCGATAGCTGGAATGCTACCAAGGGAGTGGAGAATGTGCACCATATATCCCAGTTAAGACTGCCCCTTGTAAATTTGAAGGAGAAGAAATATTGTTAGTGCATACAAACGGTTATGAAGACTAATCTGTTATGAACTTTGAGCACCCAGGGCCGAGCTTCAATGAGAGGAGGGATGGAGAGAAGGTGGTGAAGAGAGAAAGAAAGAGACATAGAAGGAAATAGAGCGACAAGGAAGAGTATAGTAAAAAAAAAAAAAAAATGTCGTCGAAGTAGAAAA
TAAAATATATAATAAAATGCCTAAAGAGAGAGAGAGAGAGAGAGAGTCAGAGAGTGAGAGAGATGAGGGGTAGATAGAGAGAGATGAGGGGTAGAGAGAGAGAGAGAGAGAGGGGGGTGAAGAGAGGGAGATAGAAAGGGAAACAGAGGCGAAAAGATAGGTTAAGAGAAAGAACGCAGGAGGTACATGATAAGAAAGAAGCGTCATTGTTTAAAGGTAACAGGCACGTTCTATCTCCCCCATGTATTATAGGTAAATTATCCGAGGGATTACATTTAATATAGAGACAAATTATATAAATATTAAGATGTCGTGGCATAGTGGTTCATTCACTTGACTCTCAATTGAAGGATTGATGGTTCGAATCCCAGTCCAACGTGAGTGTCCTTTGACTAGAAATTAATCAACATGTGTCACTCTCCACTCAAATGTAATTGGGTATCTTGCAACTGCTAGGGTAATAACAGTTGTAGGACCTGCAGGAAGAGCACTATTAATACTGGTATAGTTACCCTTGGTCAATAAGACTCATTTCACCTAACTTTCTAAATCTAATATTTTTTTTAAACTAAACAAATACGTACAAATACTACAGAACAACATCAAATCGAGAGCTGGCGTATAAACCTAATGCTATAGAAAAGAGACCGAGGAAATAAAAAGTACAAGACCTCACGACCTCTGTCCGTATTTATTGTATGAATCTCAGTTTCTCACCGTGTTATTTCTTTGTTCTCTGTTTTGATATGACAACCCCTCCCCCTGGATCCTCCTTTATTTTTGACCTCCCTATCACCATGTACCTCGAGCAGGAGAATGAATTACGGGATGTTTGTCATCACAGAGTCAGGCTTGCAAATGTAACAAAAATAGAGCGAAACGAACGAAGCTAACTAGACACGAGCCTCTTCTGTAATCGCACACGAACACAAATAAAACATTCCTTTTTGCGGAGAATACGAGACCACGACATCTAGCAATGAACAATAAAGGATTGAGGGCTAAAGCGGAAAAGGGGAATTGAGAGCACAAGAGGAGACAGAGAGTGATGTAGGACAGCAGAGAATGGGGAATTCCGTATATCATTGAGGATACTATCCCGTCCAATATTTACAAATATTTGTGAGAAGAGTGTTGGAAAGCGCAAAGCTCATTCGGCTATACTGTCCGACCCAATTCAATTAGATGACAGTTCCAATCAGTTTAGTGTACTACATTCTGCACAATCACTCTGCCAAGATGAAAAAATGCAATCATTCAAAACATTGGTTTCACACCGTGAGATCTGCCTCAATAATTCACGACAAAACGATATTTTTCGATGCCGTGGGTTACATTTTGGAATCTGGTAGAAAATAAAGCTCACGTGAATGTAAACGGTAGTGAAATACGGGAATATTATGTTAACATGTGGATTTATTCGACGTTTGATTAAATCAGTACATAAATAAAACATATCAATTGACCGTAGATGGCGGAAAAACATTTCCAAACGACAGTGATATAAATCATTATACATCAAAGCAGATATATTGATGGGGAGCTATTCATTCTGCTCGAGATACATGACGTTAGGCACCAGACCAAGAGGGAAAACAAGAACCAATTATGGGAGGGGAACATTCAGACATGGAGTTGAATAAAACTGTAAGGGTGTAGTAGAATGACAGAGTAACAGAGACGTATGAAATATGGAGCTGGGAGAAGGTACCTTGATGATAGATCCTTTTATTCTTCCACGTCCTTCGTGAACTCCCTCCACCCTTCCTACTCCCCCTCTCTGTCTGTCTCTCTGTCTCTCTCTCTCTCTCTCTCTCTCTCTCTCTTTCCCTCCCCCTCTCTCTCCTTCTCTGTCTCTCTCTGTCTCTCTCTGTCTTTCACTCACTCCCTATCTCTTTAT
ATCTCTATTTACATACCATCATTTTCTTTCCACATTATCTTATATCTTTGTCTCTCGCTATGTTCCCATTTATCGTCAATCGATACAAGTAGGGGCTCAACCCCCCCCCCCCCCCCACCCGAGNNNNNNNNNNNNNNNNNNNNNNNNNNNNNNNNNNNNNNNNNNNNNNNNNNNNNNNNNNNNNNNNNNNNNNNNNNNNNNNNNNNNNTACATCCGCGTGTAGGAGAATTGGCGTTGTGGATGTTATATAGCTTTCATCTGTTTTTGTATTATTATTCATTTATCATTACACACTATTCCTGTAGATATGAGGTCTATACGATCAACAGTAGATATGAACGTGTTCTAATTCAGAACATCCTTTCCACGATTTCTTCATTTTCTAGGACTCAATCGTGACAATTTGTCTAACGTTCACACTCTGAAATGTAAAATTCCCCTTTTCATTTCACGACTCATTAAATTCAATGTCATCAAAACCTAGCAAACAGTGTAACTAGTGTACATAACATAAGTCCACAAGAAGTGGTATCCTGATGAATATAATAATGATGTCCATGTTTAAGGCCACAGCTAAGAAAAAGTGCGTTTTATGGCGTGAAGGTCGTGGGCGTGATTGAGTAATCTCATTGGTCTAAGCTTATTAATACTGGTCGTGAGATAAACCAATCCTTCTTGTATTATGCATAATGCTCCTACCAACCGCATCACATGAAGGTCATGGGGGTAATGTCTTAAATCTTTCTATTTAATAACTATAAAATCTTAAAATCATGAATTCATCGACAGATGTGCAAATTATCTCCCCCACTTTAGCCTGTGAGCGATCATCCGTGGAGCATCTCGCTGCTTCCGACTTTCATCTTAACCTCCCCCCCCTTTAATCTCAAGATCACTGCGACCTTTTCTAATCCCATCACGTCGTTTCCAATCAAATTTCAAACATGTTAGCTTCTTAAGCCGCTAGATCCCGCCCGTAATCCACATGGGAAAACAAATAAATCCGGTCATCTCTCTTGGAGTGATCCCGAGAGCAGAGCCTAGCTGTCTATCGATGCCTCCCATCACCTGTTCGTTGGTATCATACTATGTCAGGACCAACTCCCTGGGTGTCATCACCAATTAAATCTGCCTTTGTCGACGCTCCGCTTTAATCCAATGAACCCTTAACCGAAGAAACCTACTTCCTTTTACCCTCTCTCACTTTTCCTATCCCTATCCTCCTCCTTTTCAAGTCGCTCCATTCCAACCTTCACTATGATGAGAAAAAAAAATTATCGCTAACATTTCAAACCCTCCGGAATTTACTCTCTTTCGACTAAGTTCGGCTATTTATTCTGTCTAATTGACTCCTCCCTTTCTTCTTCTTCTTCTTCTTCTTTGTTTGTTTAGCTTTATTCCGACCATCATCTCATTTGCATGCCAAGTATTCGTATTCTTGTAAGTTGCTGCAATCAAACTGAAATGGCCCGAATAGATGGTCGATCACTATTGACGTCATGCATGGTAATGTCACGATACATTACACTGTAATTGAAGGAGTATGTGCGGCTATAAAACATTTTGCTAAAATTAGCTTTGGACATGGTACTTCTTGCCTATCTCCAGCTCTTCTCAAGATATTATTACCTTTCCTCAAACATCATTTCATTCTATCATAGCCCTAACTAAGAATAGCCCTTAACTCAATAAAAGGCAATCACGAACAGTGAGTGTCACGTGCAACGTCGGAGAAAGTCTGGGCAACTAGTATTTTCCCAAAAAGTAAAACATTGCTGAAAAGAGTTAAAAAGAGCTCACATTAACAATTTTGCAAACAATAATTACGACTTTGCCATTTTTAATATTCAAAATATTGAATGGGTGTGGTGATATCATCCCCGTCGACTCAAATAGCAAA
CCCTTCATATCGACGCCCTTAGACCCCATAAGGATATAGCATCGTGTTCGAAACAAATATATGCAGGCTTTCTGGTAAATATCGTATAATCGACCAACTGTTGCTGTAACCCCTGAAAGCAGAGATTTGTGACAAGAAAAGAAGCAAGACATTCATGATCTTGCTGGTTTGCCTGAAAGAAACTAAAGTTGTGACTTTCGTTCTTAGAAGAGATAACATTTCTCACAAAGAACAACAACAAAAAAATGTCCAGCGATCGAAAATTATTACTACCCATAAATCTAATTTGATAGCAAACTCATGCATGACAAATCCAAAAATGTGCACATTTCTACGTTTTTGCCTTTCTATGAATATGACATTTTAAAGCAATTTTGCATTGCTTTTTAAACAATTTACCGCAGGATAACCAGTTCAAAATGGCGATTACACAAGAGAAGTGCGGTTTCCCATCTAAAGTATGGGATTACTTTTATCCTTCCACTCAGATGATCCATCAAAAATATCTTAATTTGTCAACTTAAAAATGCCCTAGATGGAAATTCACCTGACACAGTTCCTTTATCGAAGTTTCTTGATCACGTTAATTGGAAAATTGAAAGGCAATCATATATCTTTAATACCAAATGCATACTTTATGACTCATACTCGGAAGAAAATCTAATATCTAATTAGTTGATGGTATACAGAAGATACAGCAGTATATCAATCTTGTTTTCATAATTAAGGTTCAAACGAGGTATGGAGCTAATATTTATCCCTCAGTCATGATAATGATGTTTCAACACGACTTACAGCATGTAGCAGGGGCGGCGATCGGGGGGGGGGGGGGCAGGGGGACACGTCCCCCCTGAAAAATTGAAAAAAAAGCGAGAAAAAATGTATAACAAATACTGACTAAAGACTGCAACACACTTTTAGGCTCTGGAGGGCCCAATAGTGCAGCGATTAGACTTATAAAAATGCAAAAATCGTCTCGCTCTATTATGTTTTAAAATGTACAAGTTTATGTTGTAGAAAAACTTACTGAAGGTTACCTACTAAATATTTACAACCCTTCGAGCATGCACACTTATTACCAGCAAAGTAAAAGTAAAGTGTGAAAAAAGTATATTGCTTGTTTGTATACAATAGTTTTGATAAGGAATGTATTTTTTTAATGCAACAAAACTTCAAAAACCTGGAAGGGGGAATTCACTTCCGTCACTTTCGCCCCTCTTGTTCACTATGCTACCTCGTCCCTCGCATTTCGCCCCCCCCCCCGGTCATGAAAATAAATCGCCGCCCCTGGCATGTAGCAACAAAAATTGCATCCATAAATGGATGCAAAAAGATGATTTATAAACTAGGTATATAATATATCATTTTTACTCGGATGCCCTGAATAAATGATATAAATATACATAATTACATGTAATTGCAATTACGAGGCCATTTTATTCGTACTGGTGGCTAGCTCAAAGAAAAGTTCCAACGAAATGATCAGCGGGAATAATAAGTTCATATTTGCAGATAAAATGTTCGGGGTACTCAATCTGACCTAAATGTTAAAAGTACCCAAAATCTTCAATCATTTTTGATTCTCTTTTTGTCATGTTTCGTTTTGTTTT
>ref128486
CAATTTTTCTCAAAAGCAGAAATGTTTTAGGGGCTAATTTTGTTAGTGTTTATAATACATTCTCAGGGGCATCCAAATATATCAAAATTGTGAAGAATCACTATCCACCCAATTTTCAAAATTTCCCAAAACTTTGTATTACCTTTAAGGCTTAGTGTGAACTTCATTGTATATATAAAACTACGTAGCAAATACAGTGAAATAACTGCACCACCTAATCAGAAGCACCTTGAAATTATATGCTGAATGTAAAAATGGATGTACAAAGTTGTATATTTAAATTTCTTTTTATATGATTGTGTATATATTGAATTTTTATGATTATGTATAGAGGTAAAAGAAAGCTATTGAGATATATTTATGTATTTTCTTGTAGTTTATTAGCACGCATTCAGTGCAGTGCTGGCAAGTGCCAAAGGTTTAATTTGACTTGGTTTTATTCAGGAATCATATGTACAGGTAAATGATGATGGGAACTAAATGTTCTATGAAATACAGCTCAGTTCAACAACTGCCTAGGGTTTGCGGGATTATATTAATGAACATGCATACAATGTACTGTTCATGTAATTAACTTAAAAAACAAGTGTGTCCGTGTCTGTAGCATGTACTAACTGTATGTACCATGATGTACTGCATGGACTCAGTTAATCACAAAAATATTCAGAAAATACCACCTTCCCACCACTTTTTGTTTCGGTTTGTCTAAATATGGGAAATGGTTATATCTCAGAAAATACCACCTCCCAACCTTTCCTAAGCAATGTTTGGGTTTGGCTTACACTAAGGGAAGTGGTTATATCTTACAAAGTTGAGAAGTGGTACAAACGCTCTGAGTATGCTTGATCTCGAGACTGAAGTGAGTTTATCTGTTTGGTCTGCGTTTGGTCTAGCATCGTATAATGTTCAATTAGAAGCAACTCTTTTCTGAGAAGATAATTATGTTTGGAGCCAGAAGAGCGTTAACTCATATACTGTAACAGAGAGTTAATGCCCTTCTGGCTCAACAGATGATGTATTTATATGAGCTATTAGATCCTTTCTTAATAGGCCTAGGTCATAGGTCATAGGTCATAGTTCATAGGTCTAGGTCATAGCTAGGATTCAGAAAGCAAAGCTCACCTGTCTAAATTAATGTTTCAAGACAGCTAGTAGTAGTGTATTGCATAATATACAGTTAGCTTCTTTCATTGAACGTGATACCAAGCCATTGTGCAGATCATAGATCTTTGCTAGTCATTTAGCAAGTTGTGCTCAATCTTTGTGTGTGTTTTTACATGGTGCTTTTCCAATTAAGTTTGAGAAAATTTCCCAAATATCTGATTATTCAATCAATCAACATGTGATACACAACTTAGATTTTGTTTTCGTTCAGTGACATCCAAATCAAATGTGGGTTTACTATGCATCTTATTCATTAAACATCCATCACTATAAAGCTATCATGAAAGAAAAAACATGCTTTGAACTCCCAAAGATCATGGAGAATACAACGTACTGAATGGATAAAGCTTGTCAAATCAGTGCAAGTACGCTCGACCTAGTAGTAGTAGTAGTAGTAGTAGTAGTAGTATTAAACTAGAGCATGACATGAAATGATCTTAAAATAATAAAGATGTGCAGCAATCCAACAGTGTATAATTTAATTTGTAATACTGATGGTTATATTGCTTCAAAATTTAAGGCAACCCACAAAAATTGTCGAAATTTAATAGAAAACACTGCTTTCTTCAAAATCATCTAGTTTCCAGTTTCACATTTAACTTGATTGATTGTTCAGACACACGTCTTCTTTGGAATGCACATACAGTTAACTCCAAATAAATCAAAGTCGCAGAAGTTGGATTTTCCTTTAAGTCAAATCAGTTTTCTTTTATCAAAGTACATTTATGTAAAACTT
GATATTTACAGATTTTGCCTAAGTTGAACTTTTTTTTGGGGGGGGGGGGGGGGAGAGGGCAGTCTCAACAGAATCAACTTATGCAGAGTTAACTGTATTTTTGATTGACTTCCCAAGTGAATTTTGTGTGCATTTTTATTCTTTGACTGAACAGACAAATTTTTGATCTGCTAATAGAGCTGAATATCTGAAATTTACCAGACTTGTTCATATGGCTTGATAATAAAAGATATTAATTGAAAAATCCTTTTTGATGGTGAGTATAAATGTAATTACCTTTACATTTTGGAATCTACTATTAAATCAATAAAATCTTTGAAATAGCTTGTCAAATGTAACTTGTTCTGTATGTTTTCATGTTTGATGTGTTGCATCATAGAGATTTCTACTCACAAAAATGGAAAGAACATCTTTTGTTATGAATTTATACAGGCAAATGAAATTTATTATCATCTGTAAGTACGCTTGAAATAAAATTATATATACAAACAACACAAAATTATTTTCTGATTTAGTCACTTTGAAATAAATGAAATACATTGTTACATGTTCAAGCATCTATTCATGCATAAGATTTACTTCAACAAAATTGATGTAAGAGAAATGAAAGATATCTAACTATAATACTGCTGATACATCACCTTGCACAAGTGTGAATACAATGCAGTAGTTGAGAACACAACAGGTAAATCATCAACACAAATTTTGATCCTTTTCCTATCCTCCTTCATCCTCCTGCTCCTTAATATATTTTGGCTCCACACTCCTATAAAATAGGACTATTCTTTGTGCATTCCCCAAATGATCAGCTTTGGTACTGCACAGGTTTTGATAGTGCTACCCTAACGTTCAACAACCATACAAATAACAGTGAAGGTTCATATTCAAGAAGTGAATTGTTACTACAGATTCAGCATTTTGTCAGAGATTGAAATATCATTTTCAAATTGCATGCATTGGGAATTACAGAATTGGACCACAAGAAAATATCATCTGTGTTTTTAAGAAGAACAAATTAGTAAGGTTAGCAAAGAATAAGGAAACAGTATAAAAGTACAAAGACAGGTGCCCTTACTTTACAGCAAAAAGAAAGAAGGAGAAAACTAAATATTAAGGTATCTGTCTATTAACTATTTTTCAGGATCGAGTTTAATTTAATATATCAGAGTGTACATACATGTATGGCCCCAACACTTCAGGGTATACATGTATTCATTCACAAGCACATTATGTAAGGTGTAGCATAGCATATTTCTAATAATATTTTTACAAGGATATTTACAATTTTTCACATAGTGTGAAGCATTTGAGATATTCACATCGAGATGCTTGGTCCAAACAAACTTGGCACCTAATAGAATAACTTTCTTGTAAAAAAAGTAATCAAACATCAACCAAATACTCCATAATAAATTATTACTTTTTGTATAGTTTACAAGTCTGTAAACGTATCTTATATACTTACATGTACATCTTCTAGACATAAGTAAACATATAAAACTGATGAAATGCAATAAAAGTCTTTGACTTTATTTTCAGTATGGACTGTAGTTTCTTAAATATTTGTCATCTGCCACGATTGTATAAGGTAGCTTTAAATAGCAAAATGTAGTAGCATGAATCGACACCCCCAGGACGCAAAATGCATGAATGTTGAAAATCATATTTTACTCACATAGATTTAGAACCACATCATTAGGATAAACAGTTGGTAAATACATTTATTGTCTCAATTAGGTTTGATGTTACATATAGACATTCATTGAGATTTGAGACATATAACTTTGAATCAACAAACATCATCCACACACATCTTTTCATGCATCTTCATTTCGCTAAGCTACCTAAATGGCTGATGATATCTGGAATAGACGTACAGATGAATACACATAGGAGACAC
TTTGGATGATTCTGTCGATCGGATGGCTCAACACACAGGAGTGAAATGTTCTTTAAGAAACCAATGTTCCATTATGATCTTCCGCTGATAGGAGGCAGGACGTTGCTCGGTGACATGCTGGTGGGTCTGATCACCTGTTGGGTCACATGATCAAGCTGATTGACCTTGATCTCCTTGAAGTGAACGCTGGGTGACGAGGCTTGGACGGGGTTCGCATTGCTATCTGTATGGTGGAAAAATAATGAAGTCATTTGTCAATTACACAATACAGATTATTTACACAAACTATCCTTAATTCAAATTTTGGCTATTTAATCAATTCTATATCCTTTCATAATAACACATAAAATCAGAAATCATTCACAATTTTTAGACAGGAGTACAAAGGTTTGCCAAATCTCCTATCATCATCTTTTTCAGTTTTAGAATTCATATTTTGAATTTACATTCATCTTAAAGTAGGCCCAAAGTAGGAAATAAGAAATCATGCCAAGGTGAAATTACTTCTTCATCAACATACATCATCCCTTTTCTTTTCAGAGGGGGAGAGAAATAAAAAGTCAGAAACAGTACAATCTGACACCTTATTGTCCGAAACAGCTTGTATTAAATTTGCTGATCAATACTATGTGAACATTTTTAGATCATCTCATTATTTTGTTTCCTTTCAACCTGAAAAACAGGCAATAACTTGATGGAACAATTCAATGTATTTATTTATTTGTCCAATGTCATTCAACATGGCTATTTGATTTGCTCACATGTAAAATAAAGGCTCAACGTTTACAAAGAACAGAAATGATGAACTCACTTTCTTTGATGAGATACTCCCTCTGTGGACTGTTCTTAGCCTGAGAGGCAGAGTGAGGTGTTTGAGGGATGGGTCTCCTCACACACTTCTGTCCTATAGAGGGCTTGATGTTGAATCGTGCAGGGTCTTCTAACCGATCCTCCTGACGGTGTTGGATGTGTTGTCTAATGATTTCTTGAGCCTGGGGAAAACAAATCACAATGGGATGTTGATGAGACAATTCTGAGAAATAGCTATTTCTCTACTAGAGTCTGGTAGGCAGTTCCTCTTGAAGACATTTTGTTTAAACTATAAAGAGTACAAGATCCTGACAAATTTGCTATGCAAAGTAATTTATCCAATATATGTGTATATACAGCATATTTTACAAAATAATTATAATGTGAAATTTTACTGATGTTTTGGGGAAAGGATGTATAGCAGAAGCCTCCATGGACAGAAATTTTGATCATTAAGAAGTTATACCAGTAAGAACTTACAAAATAAAATGATAATAATTTTACATTCAGGTGTAGTTTCCAACTACCCTGAATTCAAAATATCACTCTAAATATAAGAATTGTTAACTTTTATCAGTTGCCTTTAAATATGCATGTTCTAGCGCAAGATCTATTGCAATTAATGCATGCTTCTTGTGGCTGACCAAAGGTTGATACCTTACAAGTGTTTAGCTTTGAAGACAACCATCTAGCTTTGTACGAGTATTCATTTTCACATAGAAATGCATGATGACTAAGGTAGAGTACATACCTTTTGTTGACATGTAATGATGTTTGGTTCTGTTTCAAACTCTGTGATCTTGAGGTTTGTTTTGACCGCCATAGCAGCTGTATTCCTGGCATGTATAGGTAAGGTCTGCTGGTAATGATGATCAGTGAAGTCAATATCACGGTCTAAAGCTAGCCGCTTCAATCTGAGAGAGAGAAAGAGAATGGGTGAAAAAAAAAACATGAATGAATTTATAGTGCACTGCACTCCTTTTTGCATCATGAATCTTATAAGAAATTAATAAGAAACAAAACAAAAGGAGTAAATTAATAGCTAGTCACTTTAGGATTAGTGTTTACCAAACATATTTGAGGAGGTATG
GAAAAGCCTACTATTAAAACTATTGAATCATGTACATGTAAGAAATCGTATTCTGTAGGCTTAATTGACCTAGACACGACAGGCCTGCAGTTAACAATGAACAAGAAATATATTTGGTACCATCTCACCATACATGACTACTACTAATTCAGTGAAATTTGGGGAAATTAAAGAATAAATAAATCATAATTTGCCAAGCAAATTCTCTCCGACATTTGATATACTAATCGTATTTGGCTCCTGATGGGTCACTATATATCTAAGAAGAAGCTTCTTTAAAATCTTCCCCCCCCCCTGTGTTGACTACTTTGTTTGTTTAAATGAATCTCATAATTTGAAACTATGAACAAATTAATTTTCAATCATAGTGTAGACAATTTCAAAAATTGAGGTGAATATCCTGTTCAACCATAATTAAAGGTAAAGACCAGTATTGGAAACGCCCCAAT
>ref50454
GGAACCTGGTGGTCCCTGTGTTAAGCCAATGGTAATAAGATAATTCAGTAGCCTTAACACATTGCTTACTGGAACCTGGTGGTCCCTGTGTTAAGCCTATGGGAATAAGATCATTCAGTAGCCTTAACCAATTGCTTACGGGAACCTGGTGGTTCCTGAGTTAAGCCTATGGGAATAAGATCATTCAGTAGCCTTAACACATTGCTTACTGGAACCTGGTGGTCCTATTAAGCCAATGGAAATTAGATAATTTAGGAGTCAACAGGTTAAGGTATAAGAGATGAAAACACTGTGGGATGAATGTTTGGGATTTGTGGTATGGTATGATGCAAATAATTGTTTTATTTGTTGTTTGAAACAAAAGATTAAAAAACTTCTAATCATTAATTATATGTAAATTAGAAAATGGCATAGTTATTCATACAAACTAATCCCTAGACTCGAATTTCCTTAAACTTATCTTAAATTATCTTTGACAAATGCTATGATAAATATTTATCAAACTTTTGTGTCCACGTGGTGTCAACCCTTCATACCCCCCTCTCTCTCTCTCTCTCTCTCTCTCTCTCTTTGTTTCTCTCTCTCTCTCTCTCTCTCTCTCTCTCTTTGTTTCTCTCTCTCTCTCTCTCTCTCTCTCTCTCTTTCTCTCTCTCTCTCTCTCTCTCTCTCTCTCTCTTTCTTTCTCTCTCTCTCTCTCTCTCTCTCTCTCAATCGACGCCTGTGCAATTACTTTTTAAAAGGGGTTTCCACTGACAACAATATAATTTTTATTTAAAGATACACGTATCCTTAGGAAACATCCAGAGGGAGATTGGCCGTCGGGTGGGGGGGGGGGGGGGGGGGGGGGGGGGGGGGGTTGGGNNNNNNNNNNNNNNNNNNNNNNNNNNNNNNNNNNNNNNNNNNNNNNNNNNNNNNNNNNNNNNNNNNNNNNNNNNNNNNNNNNNNNNNNNNNNNNNNNNNNNNNNNNNNNNNNNNNNNNNNNNNNNNNNNNNNNTTACATGTTACATATTGAGTGGGCTGGTCGCATCAACCTTTCACAAAAAAAAAATTCAGTCCAAGTCCGCCCCGAGAACGTCAAATGAGTTTTGTGTCAAAGACATGATGTAGAAAATTATAGAGGCCTGTCTAAATGCTGTGTAGGCTAGTCTTGTTGTTACCTGGTTATTTGATCTTTCGACAGAGCTGTTGTAGTTTTAGTTGCTTTAGGACCTCGTGGATATCCATCATTTTGTTTCTATTTGATTTTATACCTCTTTGCTAAGGCATCCAAAGACAAAATAAATTGATTGTGATAGTCAACTTGTGCTATGTGATCCGAAGTCGTCCAAAGTTAGAAAGAAAGGCGAGTTGATGCATTTTCATAGTGTGACCACTTTCTGCTTAGGCGAATCCACAGTTAACAAAATGGCCACAACCCGACCTCCCTCCCCTCCCTCCCTTAGAGAAACGAAATTCCGTAAGGGAAAATTAAAAAATGAACATGGGAAATTCATTCCCCACGCCCACCCCTTCGGAGCAATACACAAAGCTTTTGGAATTATGAATCTCCTTTCATTTTAAGAGTAATGAACGTTCATATTTAATTTTCCGCAGAAAGATTAACCTTTTTAAATACGAATGCCCCAGCTACCACGCCCCAACTGGGTTTGCAGTTGACCAGTAAATGGCTAGTGTTGTCTTTGAGATGACATGCTGAGTTTGCAATATGAGGGACTTTTCTGATTTGGACGTCGACATAGTGGACAGCTACGTGTGACCTAAAATGACGTCACACGTAGAATTCTAGTATGTCGACGTGCAAATCTTTGACGTCCCACGTAGCATTCCACTGTGTCGATGTGCAAATCGAAAAGTCCCTATTAGCACCCCCGTTGTGCCCTACGGATCGATGTTCCGTGCA
ACAAGACATATTCACGACTCATGGAAAACTAGTTCTATAATTATAATAGTTATTACAGTAAATCCCTGACATTTGATAGCAAGACCCTTTTCACCATTTTAATAAAACTATTTATCTTTATAAATATGTGTATACGCATTGCTTTTTGTGTGAACAATAAATACCAATGCGATAAACTGTACTCTGATGGTAAGATAAGAAATGTTTTCTACCAATTAGCAAACAAATTATTTTAATTTGAAAGAAGAACGCAACTAAAAATTAAAAATCTTCAAGATAAAGTCTGATATGTAAAATTTTAATCGTTTTGTAAATGTTTGTTTTTTCTTTAATAATGGAAAAGAAAACACATTTTGGCTCAGATTTGATACTTACATGAAATAGGGTGGGTTCGACTGCCCATGCACGCATTTTCTGAAACATCACAGCATACTATATAGAAATACTTATCAATTGCACTCACCACTCCTTATCCTTAAGTTTGAACTGTCAGTTTTACTTAATGTCCAATGACTATCATCCAGTTAAAATACTAAGTTACTGACCAACATTTGTTGGGGGGGGGGGGAGGGGGATATCCACACACACACACACATTAAAAAAATACATTTTTTGCTCAAAGTCTATATTTCATACACTACATAGCTCAATGAAATGTATATTAACTTGAAGGTATTTTAGTTATCCTTCATTTGATACCAAATGTATGGTGATTTTACGTTTTACTTAAAGTTATTGATAAAACTCGATTTAGACACGATATGATTCCGTATTTAAACAGTCATACGAGCAAGAAATTTCGTTTTTACGGAAGTCAAGTCAAGTCAATTACTTTGGGTTGCTCTAACTTTTCACTAAAAAGATAAATAAGCCTCTCTTTTCCTGATATATACCTGGGGAAATTTCTGGAAAGCAGGCGCAGGACAGGGGGAGGGGCAATAAGGGTGGTCGCCCCCCTCAAAAAAAAAAACGCCAGGAAAAGAGAGAGAGGGAGAGAGAGAGAGAGAGAGAGAGAAGAAGAAGAAGAGAAAAAAGTAAGAGGACGTAGGAAGAAAAAGGAGCAGTCTAAGAAACATGACAAAGACTGTGTTACAAATATTATAAAATAATCAACAGATATGCATCATATTATTACCCCTTATTTAAAAATGTAAGTGTGATATGAGTTTTGAATTCCATAGCCATGATCAGCTTAGCCCAGCGCAGTTCGTCTTTTGTCTAGCTCGACATAACATATCATGCATTCTTGCGTACCTACACAATAATATAACTATCGAGCTCTACGGATAAGTCTGTTATAGCCACAGAGGTCCAGACGGATTTTATTTTGAGTAGGGAGGTGATGTGTAGGAATCGGGGTCGGCGATCCCGGGGGGACGGGGGGGGGGGACACGTCCCCCCTCATTTTTTGTTTAGGGGGAATCCTCCCCCTCCCCCTCAGAAAATTAAAAAAAAATGCCCCCCCCCCCCAAAAAAAAAATAAATAAATAAATAAATAAATGTATAGCAAGTACTGACTAAAGACTGCAGTTTAAGGCCCTGGAGGGCCCAAGAATGTAGCGTTTAGACTAATAAAAATGCAAAAATCTGCTCGCTAGGTTGCTAACTTTCCTCACATATATGCTTCAAAATGTGCAAGCAAATAGTGTAGAAAATATGTATTCCGTTTGTATCAAGTAAGCACATTTTACACTGTATGTTTACGACATTAAGAGTTATAAAAATAGATCAGTGCTACAAAATGAATATTCCGCTTGCTCTTTACAGGAAGGAGTAGGCCCTACTGCAAGTTATAGTCTATATATTTGCCAGGTTGATATTTGCCATATAAACTTTCATAGCGATATCAATATGACAGGGGCCTATAGAGTGGGAAATGGAATTCCCCCGGAAATCCCAT
CCATGCCCAAGCTCCCTACTAACTAAAGTTTACTGACTAAACTGATATTACAATCATTCGGTCTGCACACTAATTACCGGCAAAGTAAAGTGTAAAAATGTATATAATTGCTTGGTTTTATACTATAGTTTTGCTAAAGAATATAATTTTGTAATACAACATAACTCCAAAAACCTGTAAGGGGGTAGCTGCTGCCGTTGCTAAATTATACTTTTTATACGTTTATGGAAAATGACAAATTCCCAAATATAAGGTCATGCTAAAAATATGCTTATTTAGAAGTCTACATGTATACACGGATCGGCGGGCCTCGGGGGCTCGAGCCCCCGAGG
>ref105876
TTTATTTGATGGTACTTCGTGGACAAGTTCAAACCGTACACTATCTCCTCTGATCAGAATGATAGATCCAGCAGTTGACTTGAGCTAGGCTGCATGTTTATGGTTCAGGTTTAGCTTCAGCAGGTTTCCTTGAGAGCAGATAGCATGGGCAGGGTTTAGGCTTGCCTTTCATGTTGATTAGACCTCGGAAATCAAACTGGAAAGTTGGGTCCGCATTCTGAGGCTCCATCAAACAACTAAAAGACAACAATATCATGAATATAATGGTCATTATCATAAGAAAATGTGATATCCAATGGAAAATATCGTCTTAACGACAAACAGATTGAATCCATGCTTCGACAAAGAAACTGTTATTAAGGATCAATTACCAAATTTAAATAACATTGCCACCATCATTATGGCGAAAGAAACACTTTCAACTACTCGACCACAAATATCCGACAATTTGTGGCTATAAATTCGGTCTGTAAATCTGATATTGTATCTTTACATGTAAAACTGAGAACAAAGACCATTTGGCCTGAAAAAGCCCTGTTCTTGTTAATGGTCAGGTTTTAGTGAGAATATGTTATCATCATCATTTTTGGTGTGCAAAACTCTATGCGAGTATTATACACAAATATCTGCTACTTTGTGGTTATGTGGACAGTCTACAAACCAGTGAAGAAGTTCTAATGGTATCAAGACTCACTCGTAAGCTGTATCAGCAATGTTGATCTTGCCCGTGATGCCAGTAGTCTCTGTCCTGGAGGTGAGGTTGACAGTGTTACCAAAGAGACAGTACCTCGGCATACGTTGCCCGACCACTCCTGTCACCACCTCTCCACTGTAGACACCAATAGTGATCTGATCAGAGAGGGAAAGGAGAAGACATTGATTAAAGGATTAGATTCTGAGAACGTGTTACAATGGCATATAGGATCCTATACCAATCCTGCCACTATTGCACTGTAGATAACCAATAGTAATCTTATCTGGAGAAAGTGGGCATACCTAGATTTGTATTAGATTATGCAGATAGATAGATCGATAGATATATCGAGGGATAGATAGATAAATATATACATAGCTAGATAC ATCGATATATAGATACATAGATTGACTGATTGATTGATTTATGAAAGCGCAGTGTTACCC TGAAAAGCAGTGTTATACCATCCCTATCATATTAGCAGTCCCCTGAAGTTTCCAGGGATGTCTACATCAGGTGTAGAAAGGACATTGATTTATAAAGGACAAGTCGATCTTGTAAAAACAATGTTACGAATATTCATAACTATTCATCAATATGTTTAATGTGCAGACAGGCTTTCTATTGGAATAATGCACGCAAAATAAAGTACACCAAGCATGGCAACGTTCTTGTAAATATCCTTTATCTCTTACATTTAGTTTTGTTTTGTAACAGGGGTAGATAGTGGGGTACGTGGAACCCCACAGTCCACAACAAAATACATAATATCAAATTAAACCATGAAATGTATTATGTTAAACTGAATTATAAATATAAACAGGTTGAAAGAATACAAAGAAAACTACAAAATTAAATAAAAAACAAAAAACGCAGAGAATTGATTGAGTCATAGGAAGAAATAAACTTGTTTTAATATCTGATCTTCCAGAAGATGGCCGTTGAAGAAATATTTTATTCAAGCGCAAATATTTTCTTTGGATGAGCCCATAATTTAATTCCATCTGTCCCGATGCCAAATACCTTTGACCACTCGCTATATTTCATCCCAGAATGAACTTTATGGTTGGTCGTGTTCGATATTGGATTAGACGAGAAAGTTGGAAGCAGTTTATCAATATATTACCATCACAGAAGAGAAATCCATATGGCTATGATAGAAATTTCCTGAGGCTATCATCATTATCCCATCCCCACACATTTCAGATTTTTCATTTTTTTATAGAGATAAAGGAAGTGCATTAACCCTATGGCGTTGCAAGAACTATTAAGTTAGATTTGATTCTTTGTGCGTATTATCTCATGAATCTTTTGAAGATCTCATGACAACGTCAATTTATTAAAATGTGAGAGAAATCTATCACACATTTACATATGCATAGAAAGGAGTTGATCCTGTTTTTTTTCCTTCAAGACATGCCCTGCGTATCATTTAATTGACCTACGTATCACTGCTAACTTTTTTCTACACCAGTTGAGAATACTCGTTCAAGTGATTTTGTTTATATAACATCGAGTAAAATGAA ACTCACCAAGGCTGTAACAAATGTGATTCTTGGTCATGTACTCCAGTTTAGCCGGTTTAA AAATACATATTGTCGAACTGCAATTCACCCGACTATATGAGTTTGTAAAGGGTTTTACTCGAAACAGGGAGTTCTTGTTTTTTGTGTGTACGATGGACGAATAAGCTTCACAAAAGGGGAATATTTTACGGCCTTTTAACCTCATTTCTTCAAATATTTGTTGGGGAAGTGCTAGGAGCGTCTTGGCGTTGGTGGACATGAGCGTCATAAAAGAAACCACCATTACCTATAATCATTTTTTGTTAAATAATCAAATCCATTTATGTATGATTTTTACCTGAGTTATACAAACCAATAGAACTACAAAGGTAGAAGTCCTAGTGCCTTTGTCACGTTGGAAAAAGAGAAAGTGTAGAAAATGAGATCAATCCTTAATCCTATAGCAATGGAAAACTCTATATTTCTAATTAGACAAAGAAATATAACTATCAACCAACCGTAAGTTTGGATGCAAACCACTGTCTTGTATTTTCATGAAACCTACCACTATAGGGTCACCCTCCATGATGACATCTGCAGAGAGTTCTTTCATTTCAAGAGCCATCTTAGCGATACATTTAGCATGATCAGCACACGGTACGGGTAGGCCACTTACTGCCATGTATTTGTCACCTACTGTCTCTACCTGAATACGTCAGAGGGAAATAGTGGGATATAAAAAGGTTATGAAAGATAACAATATAATACCAACAATTACGAAAACAACTACAACAACAATTACTGCTGCTATTACTACTACTACTACTACTACTACTACTACTTCTACTACTACTACTACTACTACTACTACTACCACTACTTATCAGGCACGTAGCCAGAGTTTGATGTTTGGNNNNNNNNNNNNNNNNNNNNNNNNNNNNNNNNNNNNNNNNNNNNNNNNNNNNNNNNNNNNNNNNNNNNNNNNNNNNNNNNNNNNNNNNNNNNNNNNNNNNNNNNNNNNNNNNNNNNNNNNNNNNNNNNNNNNNNNNCCCCCCCCCCCCCCCCCCCCCCCCCCCCCGTTGCTACGTGCTTGCTACTATACGACTATTTACTCAGAGTCGTACCCGAAAGTCTCGAATGTTGGTTTACCCCTGAACCATTATTAAAGTGTACCTTGATATAGCCTTATGATATTGGACACGGTGTGGTGTATAGTGTTAC AAACATTAAGGTCACATTTGTGAAATCTTCCTATGTTAACATTCCCCACTTTAACACATTTGCTGGCTTAAAAAAAAACTAAATCATAAATTTAAAATATAAAGGAAGTAGTAAATCAAACCAATCATCCTAATATTTCCCACACGGAAAACAAGTAAAACGCTGTATTCCTTAAATATTGCACCCAATTAAATATTTCCGGCCTTGTTAATTATCTCCTACTTTTAATAAGATTTTCTTTCAATTTATCAAATTAGATATTTGTTTCATTGTATGTGCATTATGATGTCTCAATCTAATATGCTTTCTTAATTAAAATTGTTTTGTTTATGTTCACGCCGTGTACTATTCTACTATTTTATTCTAGAATGTTGATATGAGATACGTTATCTATAGTAATAAAGCTTACCATCACTTATCGAAATATATACCACGGAATATATTAACTGTACACTTATGGTATTAAACAAATGAGACATAACAAATGTAGAGAAACAAACATTAAGCGTGTAGTAGGGTTAACAGAGTAGACAGATCATTCGTCTGTATATTGCATAAAATGGTCACCTTGTAGACTTCTGGGTTATTTTCCATAAGGACGTCAAACTTGGTGTATACACTGTTGAGAAGGCTGACGATCTTCATAGCATCGTGTGAGTAGCGACGACAGAAGTCTCCAAACCCAAAGATCCCACTGAACATCAGAGTCACACACTCAAACTTTTTGGCGGGAACAGGTCGATGATGACGTAACTCGTTAGCAACGGATGGAGGGAGGATGGAATAAAGGAGCCTAGAGAGGATGAGTGACATAACAGTGAGAGATATATTATTAGTTGAAGAGGATGAGCGGGATTTAATCGAAACAGAATGTGAAATCTTCACCCTGCAGCACTCCGCCACATAAAGACGTTAAAAGATGGGAGTTGTTGCTACCTTGTTTGGCGTTCAACAATAAGGAATAGAGCAACGTCGATCTGGCGCTGCTTAGTGGCTGCCGGGCTCACGATCAATTGGGTAAATAGAATTTCCGTTTCGGTTTAATACAATTTGGAGTGGACTATTAGGCTTTTATTATTA TTATTATTATCATTATTATTATTAAATTAAAACAGACACGCGAGCATGCACTTTTTTAAT CAATGGTGAATCAACTTTCTTGTACTTTTCTTCACATTTGTTGACGTTTATGCTTTAATTCCTATCTGTTTATTTGGTTTGAGATATAGAGGGCTGCTTAAAAAAAGAGTGAATTTTCACTTTCTTGGGAGTGACGTCCGTGATCACCTGTTTAGGAGTGAAAATTGATTGATTTTAGAGTGCTCTCTAAGAAGAAAAGAGTGAATGTTCACTCTATTTCCACTCCATTTTAACTCTCCAGAGGAGTGACGTCCGTGATCACCTGTTTAGGAGTGAAAATTGATTGATTTTAGAGTGCTCTCTAATAAGAAAAGAGTGAATGTTCACTATATTTCCACTCCATTTTAACTCTCCAGAGTAGAGACGTCCGTGATTTTGAAAATTCACTCTTTTTTTTAAAGAGAGATAGCACACTGAAATTACTTAACTTTACTTACTACACTTAATTTCATTATCAGGGCCTGATGAAAATGTGGGACAATATATTCAGAAAAAAAAATAGAAACAGACAATGCATCATTGTAATTTCCGAAAGGCTTCTGAATGAGTTAAGTGATTATTATTTAGTGCTTATACCTGTCAGTTTTCTTCTTTTCATTCTCGATCTCACGGTAGGTCTGTTGTAGCTTGTCTGTCAGGATCTCTAGCTTCTGGGTTAGTTTGTACTCCTCGTCAAACCTCTCTGAGATTAGTACCAGGTCCCTCGTAGCATCATGCAATGGGATATCACTCAGGTACAGTTCACGTTGCCTCAGCTCATCAAGATTGATGACGTGTGGTGAACAGAGATATAGTAGTACATTGGACTCTGGGACGTGGAGCATCTGGCCTTTGAGCTTGAGTGCTGGGATGGAGCCGTTACGGGGGTTGTTAGGGTTCACCACACCAGGGTTGGTCTTCAACACGTAAATGGTGTTGGCATGACTGAGGATGGACTTGAAGGTGAACTCCATGTGAGGGCGCACGATATGAAATAAGTCCGTCATTCTGCAGTTAGGATTAATGATGTTAGGTACAATCCTTTGAATGGAGTTACCTGCTTGCTCTACGTGTAAATCAGCATTGAACATGATGTGGAAGGGCAGGATCCTGCACAATGTTGATGGACTGATTTTGGGTTCCTTGGAGAGAGCCAGTAAG TTCAGTTGAGCCTGCTTCTCAATCTTCGCTGTCTCCACCTTCTCGATGATGGCAAACTGAACATGATCGCAGTCTTCGCCTTTATTCTTGATGATCTCGACGTGGACTTCGGAGCCATGGAGGGTCTTTGCGACACTGCGTACCAGCCCGATGACGATGTGCTCCAGCCCTGGTCGCTCGGAGTAGTAGTGAAGGACAAGAGCGCCATCACTATCTCGTGTACTGCATCTGAATGAAGGTGCTCGCATTCCAGGGTAGATTGAGGCAAGATGATCATGGAGAGCATCTAAGTTCTGCAAGAAGTGACGTGTGGTTGAACCGAGGACGTTCAAGATGTTGTCGTAGCCAGACTCGACGCAAAATTCAAAGAACATCCGACCGAATGCCTCCAACAGATCATTGGCACTTATTTCTGAAGAGAAAATAAAAGGAAAAAAAAACACACAAAAGAGACAACGAGAGAGAGAAAGAGAGGGAGAGAGAGAGAACGAGAGTGAGAGGGAGAAAGGGAGAAGAGTATTATAAATAATGATTTATGTATAGCACATGTCTTATTTGTTTTTTAATTTAAAATATTTCTCAATAGTATAACAAATATTCAGCAAGTGTCTAGGACTCATTGGAAAACAGCATTGCAGCATAAAGCGAGATATTAAGAGAATATCTATTGTAATCAAATTTTCAATACACCAACCGACCAACCAAACAATAATAAAAGCACCTCTGTCGGATTATTGTCACCAAACAAGGTGTCATCTGTCTTCTTTTCCATCCATTGTCACTATATTATATTCTGTCGAGCTGTAAGATAAATGGTCTGCGAGCCATATTGATTTGCGATGTTCATATGTCAACCACAATGAAGGAGTGGGACGTTAGACGATGATCAGCCCTCGGTAAGTGTGAGGAGGGCATCATATAGGATTCATCTACTTGGAGGACAGCGGTCAGGCCAACGTCTCCTTCAAGGTAACTTAGTCTCAGCTCCGAGTCTCAAATTCTCGTTATTTAAATCCACGGAGATGGCAGCTATTATAGGGCTTTTATTTGGAGCATCGGATCGTTATAGCGATCTGGTCATTTTATTTGCAGATCCGTCTTTGTCTGATTGTTATGATGACATAATTTGTCATATAACCT CCCTTTTTAAAATTCAGAGTGGTCTAATATACCCTTTCAAAGATAGAAATTGATTTAAAACCCTTTGCATCTGTTAAGTAAGCATACATAAGAACATAATAACATATTCACACAAATTGGACAATGAAAGTGGCTTTATCTGTTTCAAGAATTGAAATTGCATATTTACTTATTGCATTGTATAATTGTATTCTTATTTATGATGTTATGTTGAATAACATTTTGAGAAAGATCTGCAATTGATTTTGTACAATCGTGCCCCCGGTGCTATATCAATTTACCGAGTGACAACCGCTCCCTCCCCTCCGTAACTCAGGAGTATCACACATTTTGATGTGGGCCTATTGATAAGTTGTGCGAAATTTTAATCTTGAATTGATCTTTAAAAAATGGATTTTTTAATTAAATCCACTTGCCTTCATTATTGTCAAATTTGTTTTAAAATGAAGTGTGATAAAATTCTTTCATTGTATTGTCATGTGCATTGTAATTGTTCTTGGAAACATATAAACTAGACTTATTTTGTGTTCCCTTTTGTTTTTGCACAATAAAGGTGATAATGAAAAATAAATAAAAGAAGGTACATCGTGTCTGATACCGGTCTTCTCTCAATCAACAAATGCTTCTTTAAACATGAGACTATCGTTGATTGAGCACAGCACGACCCTTGCGATGATATTTAATTGAAAAGCTCTTCCTGAGATTATTAGAAAGCATCTCTCTAGGACGTCTCTTGACCTCCTCAATATCTCTCACACCACCGATCATTATCAGGCTAAGCTGGCTCTCATTCTTTCTATCCTATTTTTAAAAATCGTTATCAAAATCAGAAACGTATTGGACAATAAAATGATAAATCATTTATGTATTGATAATAAAATAGCCATTTTGCTCTATGTGGTTCGAAAGAGAAACTTCAATTGTTGATACGCTGATTTAAAACAAATCTTAGATCTACCTAATTTTGTTTTTAGAGTGTAGACAATATAATTCATTCACATTATTGACCCGAGTGTGATA AATTGCTTGCGTAAAGGAAGATACTGTTTTTAGCCTTGATATTGTATTGACAAGTGGGCT AAGGTGTTCCGAGACTAGAGGAACAATGTGCAAGACAGCTTAATTTTATTGATGACATTT TATTTTCAAGGTGTTCTCTTTCTCATTAAATCCTCAAATCACAAACATGACAGTAAAAAG GATAAAGGAGAGTGATACAGAGTGAAACAGAAAGAAAAAGAATTTGGATTGAGAGAGTGA GGATGAGGGAATCAAATAACCATTGTTTCCTCAGGGAATAAAATATAACATTACCCATTC AAGGAATACGTATCTTTAGTTTCTTTTTTTAAAGTGTATTATTCGTAATTGATATTGTTC ATGTGTGACTACAGAAGGCACGCTCTCGTGAAATGGAATACAACATTGACCTCGGGTCAT TCATTTGTGTGAAACCCCTATGTTACCATTTGATTTATTTTGAGTGGCCGACCAAAAGTG ATGTTATGAACATAATTAAGAGGCATGTTTTTTCGTGTTTTTAAGTGTTTATGCAAGTCG AAGGAAAATAGTAAACAGAACAATGTTATTGATTATTCAGCCGAAATTGGGTACAGTATA AAGGGGAACGAGATGATTTATGATTATGAAAGGGAAACAAACAAAATAATAACTGATTAG GCGTAGATCTGATATACATATATTATATAAGGACGCATATACAAATCACGCATTTTAAAT GTATTGATTTCTCATATCCCCCCAAATAAGGCCTAAATTTAACTTTTCTCAAATGCATTG GGGATCCTGCAATTGTGACTTTTAACTGAATGGAATATAGCGCTCAACATTATTCAAGAG ATAGAAAGGATACTGGTGTTTTGATAAAAAAAAAAATCTGGTTAAATAGCATTCTTGCTT TCTTCGCAGAATAAACTTTCTATATACTACATATATTTAAATATCACGGCTGATAATGAG AAGAGTCTTTTAATTCTACGGACAAAATCAGACTTTAATAAGACCCTTCTTATTCTAAAC AAACGATATGATCTAATCTAAAAGTGATTATGTTATCCTTACCAAGTACTTTGACGGCGG CTCCGACTAGATCATAAGACAAGACATCATCATATACGATTCGGACTAAGAAACTGCCTT CGATCTCCACAGCGGCTTCGCGTCTGGGGAAGAAAAATGGTTTGTACGTTGGTTACAAAA GGATAAGAAGCATACAAAAATCATCGAATTATCTAGAAAATAATGTATATACAGAAAACG TTTAGTAAACGTCCGTCGGTGAACATTCACCATAAAAAAGACTGGAATGGATTCTGCTTG GAGCCAGAAGGGCTTCAACTCATATACTTTACCACGGAGTTGATGTCATTATAGCTCTGA AAAGACGTACTGTTTATAATAATAAAAGGAATGTCCTTTGTCTAAAGTGGCAATCTTATA AGAATCTATATTTGAAAGAGGACCGTTCAAATCAAATAAATGTGGACCGTCCCTAGTAGT GCCATTACAGCGTAAATCCCTTTTGGTTTTGCGTGTGTGCGTGTGGTTGAGTGTGGGTGT GTGGGTGAGGATAGTGTCTATTTTTGCAGAATTATTCCATTACGCAATAAGACATGTGAA GACAGTGTAATAAGAATTAACTGTTGGAATTGTTTTGAAGCTTTACTCGATATGAGATTT ATTTTATTTGACTGATCTGATCCATATTTGGGCGGTCATTAATATCGAAGAATTTACGTG TTAACCCAAAGTCCTCTTCTTTCCTCACCCCTTCCTTTCAATTATGAAAAATGGCTTTCA AGAGAAAAATAGGGATTAAGTTCAAATTTACCATTGAGATTGATAGCCCTAGTTTTAAAG TAATATAAAAGTGGGTATTGTTTCGTACAGCATAACAAATGGATTACTTTTGATATCCCT ACCTAGGTTTTAACCCATGATGCTACAGTTTTCTTTTAGGTCTAATGGGTAAAATGGAGT AGTCAAATGAGGGTAAGAATTGGGTTATTGAATATCAAGTTTCTGACAGGTTGTATGGCA GAGTTTGCCCATGTCATTGGCAGTATTTGCTTGTCTCGTACGTGCTTGCCATAAGACGCC GTGATTCCAGCTTCCTCTAATTGCGTTCAGACCCTCTTCCATTCATCCTCGATATAATGA AACTACGACAAGGGTCCTTGTATGCATCTCTTATCCTCCTCTCCTCCTCTCTTACCCTCT CTCTCCCCTCCCACTTCCCCTCTCTGTATGTTTTTGAACTGTCTTTACATTTTCAATTGG AAGCTAGCAACATGCACAGCATGATCGCAAACATCTTCAGAAATATGCATGTTCGCTCTT AGGTATAGTACCGATACCACCACTTCAAGCTTTGCTCCGGGCTTATCAATGAATTCACTA CAAGCAAGTGGAAACTATCACCATAAACGATCAATAAAGTTTGTCATAGATCTTGTATTT TGTTCTGGTTATTTTTCTTTCTATTTGGGGAATTTGTTTTCCTTCTATTTCTTTACTTAA GCAAGGATGCTGTAGCCTACTCTCATACTGCAAAATTCCCGTAGCCTATAAATTGTTTAA TTATTAATCGAACCCTCTATTTCAGATACCAAAACAACTTGCAATGGTTACCTCTGTAGC TTAATCATCCTCGCCATCAATGACATATATCTGGTAATCTTGATTGAAGAAACGACGCTC AACTCATTTTCATGACGTAAACCTGCTTGGTCTTATAGCACATGACATTATGTATAAATC TCCAAACAAACACTTGGGGAAGTTTCCATTGCTTAAAACTTATCCATGGTAATATTTCTA AATGATAACCTTTAGGAATTGCTCGATGTCTTTAACCACTGTACATGAAATCTTCATGAG ATATTCATCAGTGAGTAGTTGCGGTGNNNNNNNNNNNNNNNNNNNNNNNNNNNNNNNNNN NNNNNNNNNNNNNNNNNNNNNNNNNNNNNNNNNNNNNNNNNNNNNNNNNNNNNNNNNNNN NNNNNNNNNNNNNNNNNNNNNNNNNNNNNNNNNNNNNNNNNNNNNNNNNNNNNNNNNNNN NNNNNNNNNNNNNNNNNNNNNNNNNNNNNNNNNNTATTATTATTATTATTATATCGATTT AAAGAGAATGGCACCGTGCTTTAATACATCTTCATCATGCCAAAGTTAAGTTACCTCGAT TGATCACTAAATAGAAGATGTTAATAATAATAATAATAATAATACATCAGATTTATAAGG CGCCAAATCCACTTGACAATCAAATGTTCAAGGCGCAGCTTGTGCAATAGATGAGATGTT GAATAGCATTCATACTTTATCAGATACTCAAATATGTACAGTACATAGTAGGAATGAGTT AACACGAAGTAAGTGTATTGCTTTTTTGAAGTTGTGACTTGTACTGATGATTTGAAAGGG CGGTAGTCTTACTCAAATAATAATCAATCACATAAATCTCTGAAACGGGAACATCATCGA GGACTCAATGGCAAATTGTCTCTCTAAAATGGGATGGCATAAACATCACTCGCGATTAGG ACCTACACACACTATATTGAGCATACTTTAAACTTCCCTCCCTCCCACACTCTTCCCCTC CCTAGTTCTCCTTACCTATCTCTCTTTAAGATACACAAACACACACGCACCCGCACGTGC GCGCGTACACACTCCCTCACACGCACACATCACCATCAAACAGCTCTTGTTCTCACATTC TTTCGCAGTCACTTTCAAACCCCTTTTCACCTAATTCCAAATCGTTATAATTCAATCCAT TTCAGCGTTTACATACTACCTCTCTCTCTCTATCTCACTCACACACTCTCACACACACAC ACACACACCCACACACACACACACACACGCGCGCATTCACACACACACACACAACTTCTT TTACCTTGTCATCCCCTCTCACTTTTAAATTATCGCATCATTCTTTTTCTTTCCTTAATT TTCCTCACTGTCTAGCTAAGCACCTTTTCTTGCTTTTCTGTATACATTATTCCGTTTGAG AGATCTAAATGGTAGACGCGTGGTAACAGCACGCCTGGATAAAAACGAAACAGGAAAGAG AACGGAAGTTTCTACTTTCTGCTTTCGAATAAAAAACAATTTCTCCCATGTGTACGACTG AAGGCCTGTCACTTCCACGACGTCTAACTTCCGTCAGGAGGCCGTGTTCTAACCCTGATT TATAGAGTGGAACATTGCCTCGGACTTGCCCATCATGAATATTGCATGGACGTAGTTAGT ATGGGCGGCATGACTAATAAGGGAGAGGATGCTTTTTAAGTTTCAACACGTATCCCATTC GTTTCGTTTATTGGTACTCAAATATTCAGTGCATTCCTCTTGATAAATCGAAATTATAAC GATACGATTATACATGTACCTGTTTTCGAATACCTTCATCATTTCTTTGGAAAAAAGCTT CATCTGTCTTTTTTTTTATTCCGTCAGTGAATTCAAGAATCGTAAATTAAATGGTGAGAA CAAATTCAAATAGGTAATGCTGAAAATGTATGATTTATAATGGGTATCATTACTATTTTG TTCTTTATTAAGGGTTTCACATCAGGAGCTAATTAAAGGTCACAACTGTGAAGCAAATCT TAATGAAATCATGTTATAAATCAGCTAGATCTGGAAAACGGGGGTTCTTTTCTTTTCATT AAATTTATTAAAAGTCCTGGGGGTGTTTCACAAAGATGTTATTAAGTCAAACTTAATTCT AAGTTGGCTTTTAAAAATATGGAGAGCCATTTGTAGCCTTATAATGAAACACATTCAAAA GCAAAAATTCAATTATTTTACACTTTTCATAAACTCCACATCAAGAACATAAAATCTCCC ATGGAAATAGAAAATATGAATGATTTTAATCAAAATGTTATGCCATTTAAAAGAATTTTT ACAAAATATTTTCAAGGATACTAACGGCTTTCCATAATTGTTAAGTCCAACAATAGGAAT AAGGTCAACTTAGGATCTTTGTGAAACATCCTCCCAGATATTCTTTATTTTCTTTGAAAC
>ref119266
TTGTTATATTGCCATATTGATTGTGTGTGTGAACAAAGAGATTAATATGAAATGTCAAGTTTTGATGAATCTGTTATGCGCTAACGGTTCGGTTGCTTTATTGATGCAAAAAGCATCGCTGTGTGATCGAGTGCGACCGTTTCAGTGTTTTTTCTTCTTGTTTACACACTGTTATTATTGACGCTTAGTAAGATATCTAAAATTCATTTGCCTTTAATTATTGTTAATGTCCTTTATTTTTGTTATTATATATAGAATGATATCATTTTTGGCATTTAAAGGCAGTTCTCGTGTCGGATTTGATCTAAAAGAAAGTAAGCAAGAAATATCATCTCTTAATGAAAATCTTTTTATAATTCCAGCAGCGTCCTATACGGCTGATGTGATATGCACACCTAGATAAATATGTATGCAATGACTGTCTGTGATACTATCAAATACACGATCAAGCAAGTAGAACTTATAAATAATTACCTTTGACGGAGTTAAAAAGAAAACACATCATGTCCAAGACAGCGTACATTTTTGCATTATTCCAACGTTCGTAAACATCATTGTCCTGATTACTAATTTACTGTTAGCTACCAACCTAACATTTTATATAATGATATTCCATACATGGTTTGACATTGGGGAAAAGTGAGTGGAGTGGAGAGAGGTCTGTAAAAGCCGCTTGATATATGTGCTAAAATAGTATACTGAACGCCTGACGGTGAGAAA TATGAAAGTGCGCCACCGGGGTCGTGGGAAGGAAACTATTTTCGTTACGTGTTAATATGT CTCGACGTCATGAAAACCGAATGCTTTATTTTTAATGTTTATGTATTCCAGATAAATTGAAAATTATCAACGCTTGTTTTTGTTGGCTTATTAAATGCAATCGAGGCATAAGCAGCCGAATTTAGATCAATCATGTTAACATAATGTTGTAATAAAACATGTATACATTTTAAACAGATAAAAACATGTTACTAAAACTAGTCCTATGTCAGAAAATAAGTTTTCATCCTTTTTATGATACAAATAACAGAACTATTCGACTCTAATAAATAATCAAAAACAAGAAAGAAAAGTCAGAAAGAAAAGAAACCTAATAAAGGACGAATGTTTGTATAAAACTGATGGATCATATTATATTGCATTTCTCATTATAACTGCAATTCTAACAAAAAAACAAAAAAAACCAAGTAAGCTTGAAAAATATTTATTTATTTAACTGCAAAAAAGATATTGATGAACAATAACAGTTTACAAGAATTAGTAAATAGGTCATAAGAGAGAAATATAAAAAGAGAGACACAGAGAGAGAGAGAGAGAGAGAGAGAGAGAGAAGGAAAAGGGACCAGAAAGACAAGAATTGACGATTACGATAAGCTATAG ACTTTGTCATATGTACATGTAATTAATTTCTTTTCTCAACACGGTATTGTTCGATATCCT AACAATAGAAACCCGATTTCATCGCTTCCCGAGTACAGAGCTAGAGGCGGGGAAAATGATAACAAACCAATCTGCATTTTGAATAGGATCGTCCTAATTCTTCCGTATTAATGAAAGTCATTCATATTCGAGATATGGAACGCTTTGTGTATAATGCATTGTGTACAAACCCCAACAAAGGTGGGCGATTGTGTATTTCTTGTTTTTGATTCACGGTTTGGGTTTTAAAGGGATTGCATTCTCCGCATCAGTCTGAATGAAGTCACTTGTTGTTCTTATGATTTAAGTGCAAATCATGGTAAACATGAATATATATTCAAGGCTGTCCTTTAAAGACCAAATGAAAACATTAAAAAATAGGCAAATTCAACTAAACATCATCATTATCAAATAAACACTGGTATTAGAATGCTCCGGGATAAGCACCCAAAGTCTGATAACTATTAATACCCTTCAATTTTGTTCACTGCCCTTATTGAATACTCATTCATAAAGCTTGTTAATAATTAATAATTGGGTTTAAATTTTTGTTGTTGATATTTCATCATGATGTATCCATGTTGCAATTGGAAGAACATGAATATTTTCTTTGCAATAAAGCAGTTTACAATATACTCACGTTATATAAAATTGTTACTTACAACAATAAGGAAATTCATAGCTCGTTTAATATCACCGTGGTAATGTGAACATAATGAAGCGATACAACTATTATCAAGCAAATTGGATATTTGTTAGCTTTTATTGTTGAATACAAAGGGGAAATCAACATGGGAAAAATGAAAACGTTTCGAACAGCCATGTTTAATTACGGACATAACGCAGAATTTACCTTTTATTAGGCTGTCTCCCATGCATACAACCAGAAAATACAGGGGACATTGTTAAGTGCATATAATATCGCGGTTTCTTCGTAAAGTGGGGATAGACATGTTATTCCCCTATGACTTGCAGGGAAAGCTGTTTCACGGTCGAACTGAGTTGGGTGATACCTTTATAAGATGCATCACCTGAAGGGATACCAAGGGACTTGTAATAAGACAAATGCTATCACATATACTTGTCTGAGGGTTGTATATGTTTTGCACTCACTGTGTATACGTCATCAAGGATAAGATTGTATGTATTAGCATGATGTGTGTATTGCCTTTTTAAATACATTTATATCATTACATTTTATAAAGCTTTCAATTTCATGTTCAGCTTAAGTTATTAATTTCATAATATATAAAGATAAAATATATAATATAATTGTGCCAAAATCATAGTGATGAAACAGCACATAAAGAATTCAAGCAAAGACAAAATGAACCAAAAATCACAAGCACATTGCAAACAGTAAACAAGTAAATATAGAAATATAGATAATTATGAAATATTATGTATAAATATGTATATATAGATATAGTGTCAGCGATGGAAAAAATGGAAATGTGAAGCTAGTAGTTATCATAGGGCTCTTTTGTAAAGCAGGCCTTTGGCACTGAAAATATTACCCTGTTTTTAAATAAACTGAATAAATAAATAAATAATAAACGTTTGTTTAAACTTTGATTGGAAGGGATTACTTGGATCGTAAGGCATAATTATGTATGTGTGTTGATAAAGTTGACCTAATTAAATTCATAATCATATGTACTTACATCCCTACCGTACATGTTTAAACATTTACAGTAGTAATATTTACGCCACTGTAAAATAAACAAGCAGAGTTTCTGCAAAACTAATCACCAAAAGCAAAAGGCATGCACGGTAGGTGAGTATTGTATTCTATATTCTATTCCATTCATATTCTATAAACTCAGATTTAATTTTCAGGAAGAAAAAATAAATCAGAAAATTAAGTCAATAAGGGGGGGGGGGTGTTCCACATTCATGCTCAACTTTGGTCAAGGTCATGGAATTTATGAAAATTGATTTATTACGGGGCTGAAGGCTTTAGGCTACGAGAGTCAATAATTGCATTTTATTCATTTGATTCACCCGTGAGGTCTGCTAAAAGGTCAATACGCGCGACCGTTGCCAATTCCCACACTTTTAACGAGAATTTTGCTTCTTTAAAAAAAATATATAAAAAGAAAATAACAGAAATACACGTTTTTAAATTTACAAATTTTAACTAGAATCTTCTATGTGAGCATGGTGCATAAAAAATATATTCTGTGGAATAGCCTACATATTTTAGGGTTAAATAATCTATTGTTCACTGACAGTTGTTTATGGTATCTCCTTAAAACACTCACACATGCCAACACACAAACCCACACCCACACAATTTAATCATTTTGGGGATGTTTAAACCAACACATGTATCACTGCTTTCTTTAAACATGTACATAAAAACACTACATGACGAGACCCGGTTTTCAGTTTATAGACGGAGTTTTTTCTTCAAGTTCACTATCATTTTTCGCTTTATTAGTAATCACGGCACCATCGGGAAATATTTACGTTGGTATTGGACGTGTAATGTTTCTTTAGCTGAAGATCAAGGTAATAGAGAATATGCCCCTAAGTTCTCATATTTTCCCCCAAGCACTGGTTTCTGCTCAACACCTTCAATGTCTTAGTATACAAAGCTCCCCAGGTGAAATATTTTAAAACTGTCTACGCTATTGATACACTAGTTTGGGTATCCAATCACATTTTGGACATGTTCATCTGACAAGGTAATACATCATCACGGGGTTTCCCCTTTTCTGATGCTCCTGTATGAAGTTGCCAACCATCTTCAATCATGTGGTTTTCTATTGAGTTGCCTGCTTGCGCCTTGGGCGTTTCCTTAAAATGTACTCGGTGCATTGTTATACAGTGCTTGGTCACACTAGGAACTTGCGTCACTATCCTTATAAACGTATGAAATATGAATGGGCTTGATTCATTGATCACGCACACATAAAGTCAGGTGGATTATAGTTGTAAAGTAGAAAGCTAAACGAAGCAAGAATAATGATTGCATTATAATATATACAGGGCACCGCTTTGTAATAAGGCTGGTCTAGTGAACATAACGCCACCAAGATGGAAATCACCATTGAACTCCACCAGATTACCCTCAAGCCTCATCATCTGATATCATAATCATTTTGTTCTTGATTTTGTTGTTGTTGCTTTTTACTTATTTGGTTTTATTTGGTGATATGGTTTGATTCATGTTCGGGGAAGATACATGTTCCTGAAGTATCATTCAGTTGGAAATAATTCCTGAATAATACATCTGCGGTGTTGTTGGTGTAGTAACTGCAGTCAATGACGTTTTCGTTGTTTTTCGCTGATAACCACACTCGAGTATGATGGGAGTTTAATAATGATTGCCTCTTGAATGGAAATGTAAATGTAATAGAGAAAGGGGCACGATAGAATCTTCTACAAGATATTTGACGGTAAAAATACAGCGCTGTCGTTATTAATAATATGGTTTATGACTAAAGCTTTGCAGTTTTTTTTAGTGTATGGATAAATAATGATGACGTAGGTTAGAGGTATATTCCAAAGTGTACAAACAATAAATCACGGAACGACATTCTTTATATTTCATGTGAATATAGGTTTGTAAACAAAAACTTAAATCAAAATATGAGTATGTCGATATTTCACGAC GAGCTGACTGTGATGATGAAGATTTGAAATGAAATAAGAACAAATAAGAAAAATTGAGAA AGAGCGAAAGTGGTAAATAAACGAAAAGGGGAGAGACAATATTTAAGCAAAGCCAGTGATATAATGGGTTCTATCAGATAGAGAAAGAGAACAAAAAAGAAGATATATATATATATATATATATATATAAACATCTAGAGAGAGAGAGAGAGAGAGAGAGTGAGAGAGAGAGAGTGAGATAGAGAAAGAGAAGAGAGGGAGACAGAGAGAGTGTGAGATGAGAAAGAGAAAAAAAGATAAATTAGAAGGTGTAAAATATGGGAAAGACAATAACTTACTTGATTTCTTCCCATTTGTCTTTGCCATGTTCTCGAAGAACCAGCAGCTCCAAAGCGTGATTAACGAACCCATACTGCAAGAAAACAGGAGACAGAATATAGGAGGACAAGGATTTATAAGCAAACACAATAATAGTAATAAGAATAAACATACGGTACAGGCCAGTAAATGACCTGTCGATATCCACATTCCCAAGGAGAC ACACGATGCAAACATAGGATCATTACTGTACCGCACCTGTGCTAGACATATTAAAAGTGC AGTCTAGAAAGTAAGCGCGACAATAATCGCCCAACTTTTTTTTGAGCAGAAGGCATGCTATACTATGATCTAACATTCACACATTCACTGACGATGATGACGTCATTGAGCTCTCTTAGGAATAATAGCTTTTCTACCCCCCCCCCCCCCTCCGTGACTGTGGAAGTACAAATCAATATGAACATGACTGAATGAAGGGTGTAAAGTCAGGTTTGTCTCGTGCAAGCAAGATCATGTGTGCAATATGTGAACTGCCTGAGGCACTATTGATGAATGATGCCTCTCACTACTAATTGCCATGTCTCATGTCCTTCTAACTTACCATAAGAGATACTGGTGTGAAAATCATATCAGTGGATCCTGCTAGCATCCATTCTCAAAAGATGTATTTGATTTCACCATTCATCTATTTTCCTGATGATTTTCGTCGTCTGCTTTATAACTTCAGGTTCTACATGATTCATGTTTACAGATAGTTGTTGGCCATGTAGTACAATGCAAAACATTTAGACATACATGATAGAACTTCGAGAGATTCATCTAGCATGTCTGGCGCACTAACTTTCAATTAATTTTTCCGTTTGCTTTCCTTTTAAAATATTGAAAATTCAACTGTGAGATAAGCAAGGAATCACGTGTATAAGTAATATGACCTAAAACCTCCGGGAGATCATTCAATGTATTTTTGTCTAATGTATTTTTGAATAATTTAAAGGCACTAAAAAAAAATTAAAAAAGAATATGATAACCAATTCATATCAATTCAACTATAGGTATGGCAAACTATACAAAACAGAATATGGCAAAATTGGAATGTTCCCGATCTAATGTCTATATTCATCATTGCTATCATTGCTATGCCCTATATTATTGTTCTCACATGACCGAATACAAAATAACTTTTTTTTTGCCAATCCCATAATTATTTAGAAATAAGGGCGAGTAAAGCAAGGCATGAATGCGATCCAGTGAAAAACGATGTATCGGTCATCAAACCCAGCAACAATATAGTGCAGTATATGACGTCACAATTAGATGGTAGAGCTCACCATTCACAACCGCTATTTAATTTCTAATTTAGAGAGGATGAAGACGTGATTGAGGTTTACGGTAGAGATATCAAATATTACAGACTATAGTTATGGGCTGAAATCACATTTGATAACAGAAAATTGCTGGCAAGAGCTGTAGTGCAGATGAGCATGTCTCATTTATCGTTTAAAGCACTATACAAACGATGTCCATCTATTATTTCATAAATATATATATCTAACAGAAAAATCAAGTACGTATTTCAATTGAGATATATTAATAGGAAGATGAACCCAATTAATAAATTCGCCATTGTAATAAACGTTACAATTCCTTTAATATTTAATTAATAGAATTCGAAAGTGACAACGATGCCTTTCTATCCTATAAGCTTTATTGAATATCCTAATAATTGCAGAAGTTGTATTGGCGCGAGCGCCTACGCTGTTATGACAATTTTATTGGCATTGAATCACGTTAATGAAGGATAGAATCTGATATTTTAGACATCAGAAACCTTCAATTAATCATAAGATAATGGAGATAAGAATAATTTGAGGGTACATTGTTACTAGATGTGCTTCCCTGCTGGAATTTTCAGAAATTCTCGCGCTTCTACTATTGTAATGAGGTCTAAAATACGATAGATTCTTTTTTTTTAAGCACGTTGTTTTGGGAAAGGATAGAAAGAAGGAGTGGGATGGACGAGGAGAAGTAAAAAAATGCATAACTTTTTATATCCATATTTTAAGTGTGTATAGCAGAGGAAGGGAGAGAGAGAGAGAGAGAGAGAGAGAATGAGAATGAGAGAGAGTGTGTGTGTGTGAGAGGGGGGGGGGGGGGAGAGACATAAAATGGACAATGGAGACAAAGAATACAATATTAATTATAGTTAATAAACATTTATAACAATTATGATCATGCATCGTTTTTTATGATTTATGCAAAAGGAAGGGAGAAACGAAAGAGAAAGAAAAGTGAATGGAAGGAGAGGAAGAGAGAGAAAGAGAAAGTGAGAAGAAAGAGAGAGATATAAATAGAGAAGGAGAGAGAGAGAGAGAGAGAGAGAGAGAGAGAGAGAGATAGGAAAATCACATAAATATTTTCGGAAAATCATGTCAGCTTTTCAATATTCAAATTTTATGAGCACTTATATACTGCATGAAATCCTTATGCATTAAATTAATGAAGTATTGCTCATGGTGCCGTCTCCCTTCAATGCTAAACACAGCTACTAAATTCATCTCGCACAAGTTTAACTCTCTTTTGTCTCTTTTTTCCCTTTCTCTCTATACTGGATTGCACATGTACGGTTTGTGATTACTATGCAGAAGACATTGGTATGCCCAGCAGAGATTGATAACAATCTGAATGTCGAAAGCAAAATGGAAATACAACTCTGGGCTTTGTTTGCCATGGTGTACGGCCAAACAGCTTTACAGTGTGGACTCTCGATACAGAGAGTGCATAGCGACCTATCTTATCACTCTAAATAACCCCAAGACTGTGGTATCATTACTTCGTGGCGTATTTACGAAAGCGCGGACCGGTAAAATGGCGCCCGAAGGCAGTTTAATATCACTTCATCTTTACACAGTGCAAGGACACTAGGGGATCATTCCCACGCATGCACTTGGATTCCGACGCAGAGATTTCCCTGTTTGGAA AAGTGGGAAAACCCAAGAGGAAAGGTGCACGGATAACGGAGCATTATTTAAACTGACGAA ACTTTACAACCCTTGATACCAACAGCAATGGAAAAGATTGGCAATGTGAACAGATTAATGGAAAGAGGGGGAGGAAGAAGAAGTCTTCGTGATGCGGGAACTAGGAAATCTCTGATTAGGGCATGAAAACACACGTTTAGAGTGAGGTGTTTCCACCAGTTCCTTTTCTCTTTACTCAATAATTTCCACCAATCGAACCCTTGCGGCTAAATACAAAATATGGGATCGTCGGCTGATAATCGGCTTGCGAGAAAGAAAGTAGGAATCGTAAAAATTAGGATCGCAGAAGCGTTCACATCTTCTCCGCGTCCCGTATAGACATTCGTGTGATAATACAATTGGAACATGGGAGGAGTATGAACTGGGGTATGCGAAGCACAAAGTCCCTTGTGGGTTAATCTTTCCAAGGTTCTTGTGTGACGTCTTGGGCAACCATAGCTGTGAAGCATTTTCAAACACATGTTATGACATGGTTTTGGTTGAGTACGAATAATAAGCTGTAGCTGATTGTGAAATCTGTACAATCAAAATTCAAACATGTCGCTGTTACGAGTTTAAACCCCTGTGGAGTGTGGACCACCCCGGTATAAGTAACGTTGC ACACATCAGAGTGGTTTATCTACTTTGAAATATTTACTGGTCTCCAAGGTAGATAACTGA ATTATTTATATCTTATCTTCTACAGGTTCAATTGTTCGATCTGAAAGCAGTGATAATTGAATTCCCCGGAGATATCACGAATGGCCATGCCATATCCTCTACCTGGCAATTTTCACGTATATGCGATGGTCACGTTAATCGCCGAAGAAATAATTTTGTACATGTATACATAAGGTGTAATGTCATATTTTCTTACTATTATTAGGATTAGTAGTTACAATTTTATCGTTATTTTTTCGTGTGATGTCAATCAAACTGTGCACGTCGATCTAAATGTTTGAAAGAGAGAAATATTTTCCCACTCAAACTTTTATTTGTAACATGAAAAAGGGCTCAACAGTAAACACAATTTTACTACTATTTGATGAAAATAAAGTCAGAGAAAATATAAAAGCTTATTTGAGAAGATTGTAGAGCAACACTGACGACAAGTATAGAAAAAGGAAGAACAAAAGCGAAAGCGATTCGTTCTTAAACGTATCGTCATCAGTTACCAATATTGTAAATGGAGTGTATCGATATGCCGTGAATTATTTCCCCAACGACTTTTAAAAACCATACCTCGTTATTCCTCGCTTCCACCATCACTGAATGTATAGTCATTTAAAAGATGGCTAGGTAAGTATAGATTTTAATGGAACTTTATTTTTGCACGGTAAAAATGTCTATCGACGCAAAATGTGTCTTTAAAAATACCAGACACATTCCCTGTGGTAGATTTCTAAGCTGATTCTTTTTGCGTCTGCTTACGCTCCCCTGGGCATTATAATATAAACCCTTCCTCTTGGGTAATTCTTACGTATTACATTAAGAGGCTTGGCATTTTCTCTTTCAAAAGCTGTTTCACAGACAATTTGAACATTATTCACAGAGTTTTACTGGGTTGATCGGAGCCAGGAGCTAAGCAGGTATTTTTAACATTTCGAAAGGTTCGGAAAGGTCCGTTCACATATGGCGCGGTTAACCACAGCAAAAAAGGGCGCCGCGGTTTTTTTTAAAACACGTAGATGAATGGCGACTGCGTGCATCAAAGGACTTTCCCGTATTCACACTTAGCTCTTGTTCTTAGATACAGAAATGTGAAACATATTACATTTTTGATGGCCTTTTCTCATAGAGCTTATAGAGAGAGAAAGTGAGTGAGCTCTCTAAATTTACTAAAAGGGCAGAATATTAGCCCGACAGTGAGACTCAGGTCTACAGAGGTCAAAACAACATCTTGAAAAGCAGGTGCTTCTCATTTCAACATGAGCAGAGTGAAATGATGAATTGATTATGTTTAATATGATTGAAAAATGATATAAAAATATAATGATAATACTCATGAGGTAACGGAATGTCACTTTTGATTGCCGACCACCCTTTTCTGTTAATTCTGAT ACATAAAAGTGTATTGAATGAACATGCGTGTTTTTTTAAGGGGGGGGGGGGGTAAATGTT GAAAGATATTGTCCGTCTATCCAAATTAAACACATCCTTGTTCAGGAATATTCCGTAATACATCTCAATAACTCACTATAATATTGGAAATTCATACCAGCAATGAAATGTGTACTACTATTTAAATAGGTGTCAATGTATTTTAGAGAAAAATTAATTACTATAAATTTATCAAATCCGATGACAGTGTGCAGTTCTGACTTGTTAACAGTCACCTAGTTTCTTTTCTAAAATAAGGAACATGGCAAATAAACGGACTTTGTGATTTTACAAGAAGCATCTATACCATACTCTAAATGTGACGTTGACTATAATAATGCAATGTCCAGGTTTATTCCCTCTGATGGGTTTTAGAAAATGAGGTGCGCAAAATATGAGAAGGATGATATATAGAGAGGCGGGGACAGCGAGGTGGGAGAATTAAAAGAGAGAGAGACAGAGAGAGAGAGATAGAGGGGGAGAAAGAGAGAGAGAGAAAGAGAGAGAGAAAGAGAGTGAGGGGGGGGGGGGGGGTGACAGGGCATGCAGAGTGAGGAAGAAAAGAAGAATAGGGATGTATAGAGGAAGCGAATGGCAGTTCTAATTCATATGCAAACAAGAGCGCAAATTTGGCATTTAGTTAGATCGAATTGCATTAAGTGGAAATGCTAACAGAAATCCGTCGTTATAATGTCTCCAATGTTTGATGAACGTTTATCGATCATGTTCTAAAACGGTGCACTTTTGTCCTCGCATCTCAAGGCATACCAAGCAATGTATTAGAGGCATATCAAAATATATTGGACTTACATATAAAGTATTTTTCTACCTCTCAAGGGAAATGTAATTTGGTAATCATTTTCTGATGATGATGTTTTTTCTAAAAGACAAGTACATAATCCACGAGAGCCAGGTTTTAGCAGAAACAAGGGATATGAAGAAAAACAAAGACAGAAGGAGAAAGAGAGAGAGAAAGAGAAAGAGAGAGAGAGTTTGAGAGAGAAAGAGAGAGATGGGAGTAGAAAACAATATTGCTATCAAAATAGTCACATGTTCTTCAGCGGCAGGATTAATAAAATAGTTCTTTAGAGACATAGCATATTAAATTTGTTTCAATTAATTCAAAGTTTCTAATTAAGATAAAATTACTCCAATTAATTG CGCTATATTACTTTGCATTCTTTGAATAATCCATATGACATTCACCATCAGTAAGATGGT GATTATTGTCGGGTGTTAGATTATGATTCCCTCAAATATAGATTTAGGAAACCACAAATAAACCAAGATAATTGTTGTGGCCATGTCTAGTGTGACTTAAGGGAGACGAGTCAGAATCATTAAATGTCACTTTGTGAAAAACATATCATGTTTCTTTTTTCAGCTAGTCATCTCTATCCCTCCTACTCAAATGGAATCATATTTTGCATGTATGCAGAACTGATGTGCATTTGATCCTGACGATATCCGAAACGTCAATATCTGCACAATTAACCTGTAACATTTACACTTTGATTTGAGAAGAAAAAATGTTTAAGGAGGAGATATGATGAAGAAGTCACCTTAAAATCATCACCCAAGTGCTTTTCCTATTACCATTTTCATCTTGTTCTTATCGTGTTTTTTTTGTGTACCTGTTATTATAAGTTTCTTGTTGAAGCAATTGGATAGTTCGTTAAGTATTAGTATGCTTCAAACAAA ACTAGATGCCGTTTAGTTGAAGTTTGTTACGATTTTAACTCATCAGTTATATTCCATTTC ACTCCCACCGCAAAAGTCTTCAATTGATTCATTAACATTAACAAAGATTTATCGGGAAAT TAAATATATACGGTCCATTGTCATCTCGTATTTGGACGGTGCTGTTGTCCAAAAAGAAAT ACTGCAATATTACTTATTATACTTCAAAGCAATGCGACCAAACACCATGTTTTAAGTGCA CACATGGCAATCCAAAACATTGACATTCTCATCCTGGGTGGAAAGTGGCAAAAGTATATT AATGTCTTGCTAAACGACATTAGTGCCCCGGTGGGACTCGAACCATGAACCATGTGAACC ATTGGCGGATGATGTATCTACTACACCGCGACATCCAATGTGCCCGTACACCTGCGCTGG TTAGAATCAATTGGAGAGATGTTGTGTAAGCATGAGTTCACAAGTGACCTCCCGTACAAT CTGGCACAGTGAGTGATATCTACTGGGGTGTTTTAACTGTCAGTACGAGTGCTGATGATA TGGTTAATTTACAGACATAGATACACCGCAATCTGCCCATCTCACATGTATTTCATGAAC AAAAATCAGCAAGGTTAGAAGTTATTTTAAGAAACCTTTTCATAAACATCGTCGTTCTAA ATTATGGCTGTCCCCTTAGGATCGTGTGTCATAAAATATGTAATCTAAATGATGCGTCGC TTAAAAGGAACGGAGTTGATCTCCTGTCTTCGTATGTGCTATCTCTCATTAATACCTTAT AGGCATCTTCATTATCTTTGACCTGTTTATTATAGGTTCATCATTTCTGTGTCAAGTAGC AGGTTTTGTAAGGAGAAACATTCAGTATACGATTATACCAACCACATTTAAAGCAAATCA CATACACATGAAAACAACTCACGAAATGTTTTGAATAGAAATAATGTTAAATCAATTTTC TGAATCTATTAAAAGTAACATTACACGACTAATAGACACATACGTTAGCATTGCTTATTC ATCATTACGTATTCTATTAAACTTAAAATAATGTAATGCAAGTGAAAGGGCAGTATAGCT GGATTATTTTTCTTTTTGAATGTTGACTCGCAGCTAGTCGACCTGATTTAGCTACGTCAA TGCTATCTATGTAGCGTGTCATTAAAAAGGGAAGACCATATGTGCACCTCATCAAGGTCA ATTATTCCTAGCTCTGCTCAAACCATCTCCTCTCCAACCAGGAGATATCGAACGGGTGCT CTATGACTATCAAATCTAACTCACACACCAGCTCTAATAGCAAGACATCACTTTGATTAG TTTTGCTATCTGCGATGAAAATAGAATTGAAAGCAATAAGGAATGTGCGAGATGAAATGA ATATTGGGTGTATGGAAAACAAATCTAAATTTTCTTTGATTATAGAAAAATATGAGAGGC ACATAGTTGGAATCACGGTTCGTTATTGCTAACTGATTTTGTGTATTCATTTCTTACAAT AGTTTGTTAATTCATTTATTTTTGTGTGCGTGTGTGTATGTATTTGTGCGTGTGTGTGTG TGTGTGGGTGCGTGTGCTCGCGTGCGTGTGTGTGTGTTTATGTCTGGGAAAAGTCTCTGA AAACCTTGATTCCAGTAGTGACCCACTATAAGTCCTAATAAAAGGAGATAATTGTACCAT TTTATCCTTAATGCACCTGTAATTGTTTAAGTGGTAAATGTTTAATGTAGCCTCGACATG CAAGACCAATATGTTAAAGAAATGAAAGAAGAAACAAATGAGGACAAATTTAAACAACGA CAAAAGACAAATAGATTTGGCATTTCTTAAGATATTTGGTCGGCATTACTCACGCTTAAG GGGAGCTCGAAATAGAAGAAAAAACCCGTATGCCATATTTTTAGCCTAAAGTGCATTTGC ACACACATGCTTTTCTTGTGGGAATATGACAGGGAGCTCCTCTAGAGGGTTCGATTTCAT TTCCAGACAGTCATTTGAAATTCACCTAATGTTAAAGGGGTTATTCACCTATAGCTTTCA TATTTGACTTAAAGTTGCTTGTTTATTGCAATTCAGTGCGATGTACAGATCCATCTAATT AATGTACAGAGTTGACCTGGTGTATTTTGGTGTCAAATCAAGTGATCTATACTTATTAAT GATGAAATAATATTAATTTCGCTAAGTGACTGAATAAACTGGATTATGTTTATTATTTTT CAGCTAGTTTAAGAATTTGAGTTTTTTTAAAGATGAATAAATTTACAATCATTACAAAAA AAATACACAAACGGAGGACAACCTACTTAAGACAATAAAACATACAAACAAGTAAACAAG ATATAATTTTTGGCTTTTCACTCTCCAACGAATGTCGTGCTTTTAACTTCATCTACTTAT TTCATAGTAACCAATTTGTCGTGCCATCTTTCTATTAATATCATATTTTTTCTCGTGGGA CTATGAACTTTTATGCATTCCTTACATTGCCCATATATACGACCACAATCTAATTCATAA TTAAAGGCTTTTTTTCATTTAGAAAACGATGTTTGGGGTTCTGAAGTATGGGTCTGTTAA ACTCACGATTCATTTCCTTCATTTATTTCAACGATGAGGAGAACAATATTCCATTCAAGA TGTAATTCACTATGGGATACAATTGTATGTGTTATTATTAATATGAAATTAATTATGCTT GAAATGGTCCCTCATGAAGTCATACATATTCCCTCTCTCTCTTTCCTTCCCCCTCTCTCT CTCTCTATCTCTCACACGAACACACACACACACCCCACCCACTCTCACACCCACCCACCC ACCCACTCACACACACACTTATCCTCCATGTCTTTCCTTCCCCCTCTCTCTNNNNNNNNN NNNNNNNNNNNNNNNNNNNNNNNNNNNNNNNNNNNNNNNNNNNNNNNNNNNNNNNNNNNN NNNNNNNNNNNNNNNNNNNNNNNNNNNNNNNNNNNNNNNNNNNNNNNNNNNNNNNNNNNN NNNNNNNNNNNNNNNNNNNNNNNNNNNNNNNNNCACACACGCACACACACACGCACACAC ACACACACACACACCTCCTATCCTCTCTCTCTCTTTCCTTTCACTCTCTCTCTCACAAAC ACACACACATACACGCACGCACACCTATCCTCCTCTCTTTTTCCTTCCCCCTCTCTCTCT CTGTCTCTCTCTCTCACGAACACACCACACACACGCACACACTCACACACACCTATCCTC TCTCTCCCTTTCCTCACCCTCTCTCTCACACACACTTACTCACACGCACACACACACACA CACACACACACATACACACACATGTCATCTCTTTATTTCTTTCCTCATCTCTTTCTCTCT CTATCTCTCTCCTCATTGCCGTTCCAGGTGTCACGAGGCCAGTGCTCATATTCTCCTAGT GAGAGGAAATGAAGTGAGAATATAATAGCCGCTTCGATGACCTTCGTGGTTGAGTGGCTT TTGTATAAACACACTTTCAATAACATAAATATACATTTCACTTAAACAAAGAAGAAGAAA AACGTCGATGTAAAATTTGATTTTTTTTTTTTTGTTGCTGAATGTTAAAGCGTCTTCAGT CTCGTTTCATTTGTGAGGCTCAATGTACTTGAGCACATACCTAAAAAGCATGATAAGTAA ACTGAAAAAATTAAAACTGTATATGCCGAATATCCTTGAACACATTATTATGTATAATAG CAACCCCTAAAAATATTCAGCAGGGAGGGATATAAAAACGACAAAAAAAGAAGGAAACAA ATTGAGAGAAACAAAAATCCATACAATATAAATGTTAAATCTGTTGATTGCAACCACAGT AGGTCAAAATGAAACTCTATTTGTGCGGTTAAGTGAGGTTGTGAGATATCTGCTCGGAGA ATATGAATTAAATGGATCAATAAGATGCTAAAAACGAACACAAAAGCACTTTTGTATATG GGAGCGTCTCTTGCCTTTGGCGCCGTCATGAATGTACTATTCGAAGATAGATATTGCTGA TGGAAAATGATTTCCTGGGATGCATCGAAAAAACCATGAAGGTAATATGAATCTAGGACG CTGAACGGTATTTAAAAAAAAATAGAAATCAAAGTTCAGAAAGTCCACTCGGATTTTAAT TTAGATGTAAAAAGGAGTTTGATATTATGTTATTGCAATTTTTTCTATTTCGAGTCATAT GATATTTTATATACTAGGTAACTGATATTCGGGAAGATACTTCAGCTCTCATCCTGACCC CATGCCTTTGTTTCCTCCACTAACATGTTTATTGCTTTCAAAACATAGTGTCTGACATCA TGCAGGAGTCCAAACATAATGAGCCAACTCATCTGCAGTACGTATTTACCTTTAAAAACG ACCAAAATGGCCCTCCATTGACCATAATTAATATTTCCTTTAAGAACATTTTTGATACGT AGACACGCATTTCCATTTAAACGCAATTTCGGTGGCGCCTCATTTTAACAAAATAAGCGT TCCCTTTATTAACACTATTTTTCGTTTTGTATGTAAACACCTTTTCCTATTCACATACCA TTTCGATGGTCCTTCATTTGAACAAAAACGGCATTTCATAATAAGAATTTTGTTGAGTTC TTGACCTTTATTGCTTCTGACCGTTTAGCTCGAAAAGGGTACATCGTGACAGCAAGATTG CCATTGATTATGGTTACTATAGTGTACAATTGATATTTTATTTTCGCTCATATCTTCAAT TTCTTAAAGGTTAATCATGTTAAAGTTAAAAATCTTCTTGGAAGAGTATGAACTGTGAAT ATTGTCCACTGAATATCAAAACAGCACACAATCGACGAAAGATGTTACAATTATGACATG CAGTTCTGTGTTACTGTTATATATATACTTTCATTAAACTTAAAAAACAAATTTCTGTGT AAGTATCTCTAAATACCATTCTCTATCCATGTCTGTAGCGGGAAAAGCCTATCGACGTCT TTAAATGTCTTTTTCAGTTCCAACAGCAGAAAGATGACAACATTGCCCTTTGATACAAAA TGTTTTTTCAGCACATGCCCGAAAAAACAAAACAATGTGATTCCACCCATATGTGATAAG TGGTCTACAATCAGCTTAAGAATCACAACAACAACAACAACATTAGCAACAAAAACCAAA ATCACCTGGAAACACACGGATTGTTAGAGTGAACTCTGTGGTTCAGATTTTGCAGATTGC GCCATCCCAATATTCCATATCTGAACTCTTAACTATATTCTCCCCCTCTCTCTCTCTCTT TTACCATAGTTATATTTACACTATTTTCCATTTTATACTTTGTGTTCATCCCTCTCTTTT TCCCTCTCCCTAACCATCTCTGTATTGCGCTCCATTAGATTTTCCCTTCGCCTCACAAAG AACCCCTTTTATATATAAAAGATTTATGAGATAGCTTTATGTATAGAATTATGTGTTCTT TAGGGTATTGCAGAAGCAAACGATGCATCAAAGTCGACATCTAAGGTTTTATATTTTGAT TTTATTCGTTTACGGTTGGACACCTTCGCAGACGTTTGGATGTTGATAATGTGACAGTTA TTGAGTATTCTGTAATCCTATAAACTTTCTCTTCCACAGAAATACGCCAGTTCAAAACGA AAGTATGATTCTGGATTTCAACGCATTGAGTATAATGAAGTGTAAAATGAAATGAGCAAA GAATGCCTTATGATATCAGTACTATTGCATGTATAATTAAATCGGTTTATTATCATACCA ATCATTGAACAAGCAACCGAAGTGGTGAAAATATGCAATTTACAAAATAAAATATCTAAC ATATACAACTCAAGATGATTAAAAAGATGTACCAATTATTAATCGTTATTTCGAAATAAA ACCAATATAGTACATCGATCATGTAGCATTATACTAAATAATTCGTTGAATACCACAAGT AACATTTCAAAAGCTTCACATTTATCATCAGAAGTAAGAAAATAGGATGGTAGAAGAAAA AAAAGGAGAGGGTAGATTGACAAAGGATTTGGAGGAAGAAAAAAATATTTAATGAAAATA CACCATTGAAGTGAAATAATAGACATTGCATTGAGCGATGAGTTCACACTTTCATTGTAC CGTGGGTATAGCTTGATATCTATAGTATCATATGGAGAAATGAAATTGTGAACGAAATTG CGATGTGGTATAAATGGAGCTAATTTTGACAGCATCAATGCGGAGGGGATATCGGTTTAC AATGAGAAAGTTAGGGAGTCAATTTGTGAAATATGGCGAAGACAAATTGAGAGGATCCGG GCATTACGTCCAAATATCAAGTTGCTAGGTGAAAGGTATACTTAAGGGTCTCAAGCTAAT TTGGCATCAAATCCCTCAGCTCCTACCACATACATGTACCCTTACATAGTAAAGCAGGTT GGAAGGCGGGAAAGGGAACTTTATCTTAGGGTAATCAAAATGTGGATGCATAATGTTCGA ATTACGAAGTACCCATTGGGCGGGAAGCGCATGAAGAACAGAAATGAGGCAAAGGAATAA TTAGACTCTGGAGAAAAAAAATTAAGAGGAAAACAGTAAACATTAACGGAACAATCTAAT CAACGATCGGGGCAATATCCAGGATTGGAGTTTTAAAGGGATTTATACTCGGGATAAAAG AGGGTTATGTTGTGATTATAACTATGCTGCTATTATATGTGTCGGGGTAGGACGCAAACG AGAAACAATAAGAAATTGAAAGGGAAAGGAAGAAGAAGAAAAAAATCCAGAGAAAAATGA AAATGACAGATTGTAGATATATATCTTTATGACAATAGGGATGAGATGAGGAAGAATCAA GGAAAAAGAGAAGTCAGGCAGACAAAGAAAAAAGCGGTTATGGTATAAGAGAACAACTTT ACATAATAAGGTTGAAAAATACCAAGTAGATAGAGATAGAAAAAGAAAGAGAGAGAGGGA GGGAGAAAGAGAGAGAGAAAGAGACAGACAGACAGAGAGAGATAGAGAGATATATACAGA GAGAGAGAGAGAGAGAGACACACAGAGAGAGATAGAGAGATATATAAATATAGAGATAGA GAGAGAGAGAGAGAGAGACAGAGAGAGATAGAGAGATATAGATAGAGAGAGAGAGAGAGA GACAGAGAGACAGAGAGAGAGAGAGACAGAGAGAGAGAGATAGAGAGATATACAGAGAGA GAGAGAGAGAGAGAGACAGAGAGAGAGAGGAGCAAGATAAAATGGATGTGAAACGCCGTT ATACAGGGGAAGCTATTCGATGCATCAAAGTCTGTTCGCACTCTGATCTAACCATAATAT ATCTCTCTCGTGTATGATGATTCTGTCATGGTATAATGAGGAAGAGCCTTATCATGTCAT TGACTAACGACCCTATACATATAAGTTCAGTCTGATGGGTCCAGCGCACCATGATCGTTT TGATATTACCCTGAATGATTCATTTTTCTTCCTAAATTGTTCTTCCATGGTGCCTTGAGA AATTCATTACCCTCCCATGTTGAGGGTTAATAAACGTGTTCCTTCACACAGAAAACATAA GATGGTCCCATTGCTTGAATGTAATGTGTGGTAATTTGAAAGTATGAAAGTACATCGGAG AAGCCAACGGTTAACTGCTTATTAAGCTAAAAAAGATCCCTTTAATTAAAAGAAAATAGA ATAGTGCCATTGGTACACAGTATGAACTGAACTGAATGTTATTTTGATTTAATTGCAGCC ATTATCAGGATACTAATAAATGTAGATTGTTTTATAATGGGTTTTTTATTAATCAATCGC TTTTGTATTTTCTTAAAAGAGATTATTTAGCATCATATCAACTACAGATTGAGATAGACT TTTATATATGACCTACATAGCCTTTATATCGTATGAACTTTCAAGGCCACATGGTAGAGC TTTATAGAAGCAATAAATTGGATTCCTCTCCATAATGCTTAGAAAGTTCAACATGATCAA TAATAATTTTATCCTTGAATCGGATCGAAATCTTTTTGGTCAAATACTTGAAAACTCTGT TAAAATTCTGACTATTGTGAAACCTTATAAACACGAAAATACTTATATCCAAATATCCTA CTTTATCGATTTATTTAATAGCTACTTCACAGTTTATTTCAAAATGTAATTCAACTACTA ACAATCCACATAAGATTCTAATGAACACTAAATAAAGAACAAGATTTCATCTGTCAGAAC CATCTATACCAGTCCCCTTTAATACCGCGTAAGCATGCACAAAGTATACCCTTAGATCTT AGCATCTCACGATACATCTCCTTTAATACCGCGTAAGCATGCGCATATTATACCCCTAGA CCTTAGCATGTCACGACACATGGGAATTCTGGTCGAATGTAATGGAACGGAGCAAGGTCT TATATTGAATTTCACCTGTCCAATCAAATTCAGCTCGCTTTAATCAGCCACAAAATATGA TTCGGCCTGGCCTTGCATGCTTTTTGATTCTGTACCATACCTCCCGGCCAGTTACCCAAT AGAAGCGGGCTTTCCAATAAGCCACTCGCCGTAGAATGTCAGGACAGGTCACATATTAGC TTCCAGCCTCAGATTCATAACGCTAAATCGGTTTTTATGAGAAGCAAAATATGGAAGCCA AATTATCCCACTTTCGACCAACATTTTTTGGTGGAAAACACGCCGTGTTGGTAGACTTAA GGGAGATCTAGAGTGCATGGGGTTATTGGTATTAGTATGTGTCCCATGCGTGGTCTATAG GGCAGCTAGAGCATGATTGTGCGTGTACCTTTTCTAGGCTAATGATCCAACGAGAAATTC AATCAAAACATGATTTGTGACGTGACTGTTAATGGAACGGTAATACCATAATAACATTGA TATAGACGGGTATTACATTAACCTTTCATATGATCTGTTCATTTCACATAATATAGGGAA TAGCGAATTCTATGAGAATGTTTTTTTCATATCTCAACGTGTTTGATAGGTTTATATTTC TTTTTCACTCAATAATCTTTTTACAATTGCAAAACAAAATAATCATAAATTGTCTTTTTG GAGCCATAAGTGCCTTAACTTATTCTGGCTCCAAACATGTATAACTTTTGTTTACCAATA TCGTTCATAACAAACATTTTCTGCCAAAAATGTCTCAATTTATTTCCTAGAAAGAAAGTA GACATCTAACTTACGATCCATCGATTCATCAGTGTACACCAGTTTTAACAGAAGACTAAT GTTGAAAGGATGGAATCGTTCTGCATTGATTTGCCAAGTGATGGAAGGCGTAGCCCTGGT AACATTTCGAATCTAATCAAAAGCAACGTTCTCAGTTTTCCAGAGTGAAAAGCAATCTTA AATACTTTCTTCGAATTTTCTGTATTGTTGCCACTCAAGGTCTGTATTTTTGTCTGTCTG TCTCTCACTTTCTNNNNNNNNNNNNNNNNNNNNNNNNNNNNNNNNNNNNNNNNNNNNNNN NNNNNNNNNNNNNNNNNNNNNNNNNNNNNNNNNNNNNNNNNNNNNNNNNNNNNNNNNNNN NNCTCTCTCTCTCTCTCTCTCTCTCTCTCTTCCTCTGTCCTCGTCTTCCTCTGTCTTCCA CCTTCTCACCCTCTTTCTCACCCTCCCCTCCCTCCATCTCAGTTAACTCCCTTCTGACTC CCAACATTTATAATGTTTGTTTACCAATATCGTTCATAACAAACATTTTCTGCCAAAAAT GTCTCAATTTATTTCCTTGAAAGAAAGTAGACATTTTACTTATGATTCATCGATCATCAG TGTACACCAGTTTTAACAGAAGACTAATGTTGAAAAGGTAGAATCCTTTTGCATTGATTT GCAAAATGATAGAAGGCGTAGCCCTGGTAACATTTCGAATCTAATCAAAAGCAACGTTCT CAGTTTTCCAGAGTGAAAAGCAATCTTAAATACTTTATTCGAATTTTTTGTATTGTTGCC AGTCAAGGTCTGTATTTCTGTCTGTCTCTCTCTCTATCTTTCTCGCTCACTGTCTCGACC CCTTTCTCTCTCTATCTCTCTCTCCCTCTGTCCCTCGTCTCCCCTCTGTCTTCCATCTTC TCACCCTCCACTCTCTCCATCTCACTTTCTCTTTATCTCTCCAATGAGAAGTGAGAAGAA TGCGGGCTGACACATGGGCAACATAAAACCCAGAGGATGGCTGCACGTGAGATGATGGAA GCAAGAACTGACAACTGTATTCAGTGTTTGGCGGTAAGGTGAGAGTAGATGATGAAATGT GGCAAGGAAGTGGTTACAACTGATCGATAAGATTGCATCCATTCTAAAAGCTTGGCTAGG CACTCATTCTCTCAGGTGAAAGCATACCCTCTCTTTTGGGAAATCATGTACAATACACTC ATCGCTTGTCATCTCACATAAAGGAATGGAGAGAGGAGCTATAATAGAGAAAACAAAGGA GGACAACATCATGGAGGGGGGAATAGAGGTAGAACAAGGGAGAAAGAGAAAGAGTTACAG GGTCAAACTATAAACGCAAATCGTAGGACAAAAGGGAATAATGAGAGAGAGACACACACA AAAATGCAGGAGAGAGAAGGAGAGAGAGAGAGGGAGAAAAATAAACATCAACTACAGAGG CAGTGAGAGAGAAAAAGAAAGTGTGTGAGTGAGAGAGGGAGAGAGAGAGAGAGGGAGAGA GAGAGAGAGAGGGAGAGAGAGAGAGAGAGGGAGAGAGAGAGAGAGGGAGAGAGAGAGAGA GAAATAGGAAAATACGAGAGATAGAGCATGAAAACCTTCTTAGCGAGGCGGATGTAGTGA CAGAACGAAAGGGGAGGGTGAAATAGATAGATAAATAGACCGTGTGCGTGTGCGTGTCTT TATGTGTATGAAAGAGAGAGAGAGAGAGAGAGAGAGAGGGGGAGAAAAAAATAAAGGAAG AGGGGAGGGATGCGCGAGGGCAGAGAGAGAGAGAGAGAGAGTAACCAAGCTAGCAAACAT TAACTCATGAATATTCGTAATAGATACAACATAGCTCGACCAAACCTCCTACCCCAAAGG GAATCAGAAATGAATACCAGCAGATATGTTAACATGTATGGACACCATATTAACAATTTG CAATAGAAGAAAGGAAGAGAGAGACAGAGAGAGAGAGAGAGAGAGAGAGGGGGAGAGAAA GAATCAAAAAGAGAAAGACTGATAAATACAAAAAAAAATTAATAATAAAAGGGGAAATAG AGAAGAGAGACAAAATGAATAAAAGAGAAATAGACATCGAGTGCACAAAAACATGAAATA AATGAATAGATAGCCTGGATAGATATAGAGATTGACCGTCCATGTGCTTTTATGTGTGAG GGTGTGTGTGTGTGTGCGTGTGTGTGATAAAGAAAAAGAGAAAGAGAGAGAGAGAGAGAG CTTATTATATTTAGTCAAATAAATATCGATTTTGAAACTTACAACAAAAATATCATAACC CTGTCCATTTTTCCGAGTAATGATCATGAAAATTGCCTCAACTTACATTCATTATTTTCC CCAAAACTGTTGATGGTTTTCAGACTTTTGATCTCAACATCATAACATTAAAATTCAATA TCTATGTCACTGTGTAACCTGGAAACTGAGTTGCTGATGTTTCGACCTTCTGATAACTGT TAGAGATAATTTTGATACATGTAATATTCATAGAAAAGAGACTGAATACACTAGAGAATA AAAAATTGCTTAAATCAACACTTCTTTCAAATGAGATGAGACCGCAAAACATGTCATGGT ATTGTAATTAAGCCGGGCATATTAAAATACATATTATGTATTCAAAGCAATTATCTCATA ACCGAACTGACCGCCAACGGAATATTATGAGTTCAAAGTCATTTATGTCGTATCGAACTG ACCACCAACAGAATATCATAAATTCAAAATTATTTTTGTCGTAAACGAAATGAAAACCAT CAATTTCCACTTCTTACAACCCTGACGCTTCGTTACCAGGGTAGCCTATACAATAATGAT GAGAATAAAGACTATAATACCTTGCACTAAAGAATGTATAATCTAGTCGGACTGAGGTTA TGTGGTAAACTATAACGAGATTTATGTGCACTGTGAAGAAAGAGGTAACTAAAGGTACAA TTATGTTATTGCGGTTATTTCCAACAAATGTCTGTTCGTGTAACTGAATGCACAAATATA TGAATAAAATACCGTATAAAATCCATCTTATTTCTTGGGCTGCTAGCGTTAGAGGCAATG GAAAACTGCACATGTTTCTTGATAAATTGTCTATTATTTATTTATTTATTTATTCATGAT TTCTTTCAACAGGGTAGTTTCATTTAGTTCCACTGGAAGCCAGTGGATCTGCTTTTCAAG AAAGCTCTGCATATTACAATGACAGTATACAAACATAAGTTTAATAATACAACAATTACA CATTGTATATACAATGTCAATAATGCATAGTATTTTGACCCAACGTCTGTTCGTTTAACC TTGATGTCAATATTGGCAGCGAACCCCGAGTCTTAAATCCTGATATTTGACGATTTCAAA CTCCAAATCACATTTGATAAGAGGTGACAATCTACAGTAGCATAACATTGAATTTTGTAT TTATAAAGAAGGTAACTTTTGAAACGCATCATGGATATTAAAATGGGAATGTGATAAAGC AACCCATAGCTGTAACCCTTCCATTGATTTACACTATAAAAAATGGACACTATAATACAG TGTATTCGACGGTTTGAGTAAAAGGAGGGGTCGGACTCATTCACAATTTGACACCGATAC AGGTGTGTCATGCGCATCTTGTTTCAAACTATGTGTGTATTGTAAGTTTATCACCCAAAA TACTTACAACATACAGGGGATTATTGCTAGGATATATTATTTTATTATTTAAAGTCACAT GGTTGTGTCATACATGTTTTTACCTGGTGCATTATGAATAGAAAATCTCTGCCTCTCTTA TTTCCTCTCTAACCGGTCTATTCTCCTTCTCTCTCTATCTCTCTCTCTTTTTGTCTCTCT CTCTTCTTACCTACTTTTCTTGATTTCGTAATATTTATGTCCTTGTCTTCTCCCCCTCAC CAGGTTATTAAGTTATCTACCACTTATATTTAATATTCTTTTGGTAACCTTTCAACATCA CAATTCTGTCTTCCGTCTACTACCTTTTTGAGAAGAAAAATCATATGCATTTTTCTCTAA CTTACCATAGATGCACCTCTTCCCTCGATCAAAACGCCTTCTCCTTGCATATCTTAATCC TTTCTATTCGCCTCTCATGCTCTCTCTCTCTTTCTATGTCTGTATGTCTGTCTCTTTCTC TATATGCACCATTTGTACGCATAAACATCTTTTCCTAACTCTCTCTTTTTTTCTACCATC GTTTCTCTCCTCTCTCTCTCTCTCTCTCTCTGTATAAATTATGCGCTATTCATATGTATA CATATAATCTTTCTCTTACTTACTTTCTCTTTCAATCCACCTCTCTATTTCTCTGCCTCT GCCTTTCACCTCCTCTATGCTGCATACTCCCATCCGTGCAGGTGGTGTGTCTCTGGCCAT GGATGGCATAGAAGCAGGATGCGAGCCAGCACACGACGGGTCGATAAGACATCAAAGTTA CAGGCAGGCCAATTCCCTGAGGTGTGTTTGGAGTGAAACCCAGACCTTATTAGCATGCTA GCTAGAAGGAATGAGCCAACGGGTCTCTCTCTCCTGGACCCACCCGCTAGTGTGACCCAA TTAACAGTCAACATTGATCTTAGGTCCCGTGGCCGCCTCTATTCCCAACTACATTTACCT TCCTAAAGATCAGCACAGCCATATAATCCACCATATTAATTATTTTCAAGGGTCGCTTTT TATAAATAGAATCATTCTAGTGTCAACGGCAAAGTCATACTTGCTGAGGCGTACCTCCCG TAGTCCCTTCTGAAATTGAAACACCTACAAGTAAAATTGCAGGTATTATTTCAAATAGAA GCGGAGTGCGGCAATTTTGATTTGTATCCCAAACGTCGCTTCTTCGGTATCCTTTTGATG TGGAGTAAATTTGAAGCGCCCTCAGCGTATAAAAACTGTTTTCATAGGAAGTATTCCACC TTTTAGTGTTTTTAAAAGGGAGATTCTATTCTCAACATTGTTTACATACATTATTTCTTA CTATCACGGCTTTTTCTTGATTGTTTTCATTAATCAACTATTATATGTAAAGAGATCAAT ATGAATATCAATATCGGAGGTCTACATGAGGAAATAAATAAATAAAAAGCTTTTCTTGAA ATGATTACAGATAGTAAACAATTGTTACCATTGAGTTCATCTATATTATTTGTGATAATA CATAACATATATAATCTGGCTACCAGTACTTTATGAAAATGTCTATATTTATATCTATTT TATCTATCAGTAGTGTCGTTCCTATCTAGCTCTCTCTATACATCGTCAGCTAAGTAAGGA TTTTAATATATATATGTAAAAATTGTAGTAGTCTCAAGGCAGACTTATTTGTGTCTCCTG TAAGTCTTCAACAAAATATTCTCTCGACTTCTGTTAGTCGATGTATCAAATGCATTCCAG AGTTTATACTTCGTTACTTTTTTGCGGATTTTCCCCAAATTTCAGGTGTTATATATTTTA TCGAGACCCTGACCCGATGCTGAAATATCGCTCTTCTGGATTTTTTCTCTCGAAAAGAAC CATTAAAGCGTTGTATGAATCAAGGATATACATGTAAAAGGTAATACAGTGAGGATACCT ACATTCTCACACTTGGCCTCATCGATTACGTTACTTACCAATGTTCTCAATTAATCTGCC TCCTGCCCCACACGCGCGCAGCTGAGATACTACAACACAACGGAACGGCGAAGCGATAAG GCATAAAATAATAGTCATTTATTACTGTGATGCCCATTGGGGGCTACTTTCTTATAACCA TGAGTTATTGTTTTTCAATTTCAGCCGGCTATTAAAAAAAAAAAATCCACGGGTGGGGGG GGGGGCGGGGGCAGTGCCCTCATATCTCACATACCGCCTCTAGAATTACACGAATGAATA ACTTCAATCTCTAGAAGATGTAGAAGGTAAACAACGTCTCTTTATCCCCCCCCCCCCTTT CTCAAACCCTGAAACGCCTGCCTCAAAATGTACAGTCCCTATGAAATGATTATGTGTGCG CGCGTACGTGGTGTGTGTGTGTGTGTGTGTGTATGTGTGCGTGTGTATGCGTGTGCATGT TTACATCTACTTAATATGAGAGCCAGGGTCATCATTTTTCAATATTCGATATAGCTGTAT TATCATAATGGGAGAAAATGGAGGCCGTAATCTTGAACTGGATTATTGTTTTCATCGTGG ATATCACCCACAGCATCAATCATTTTATCAGTGACAATGGAAACAGCTTTATTGGTGAAT GCCGTCTTTGAAAAAGTTATTGCATTCCTAATCTTGTTTTTCTGGTTCGATATTTATGAG TTCAATAATGCACTGTGATCTGTAAAAGCTTTTAATGAATTACGAATTCATGTCGTCCAT ATGTATTAAATCATGTATTCGGTCGATACAAAATTGCACTATTCATGAGCTGCCCGAGGG AAAAAGAAGTCTTTTATATACAACCCGACACACCGTATTTCTGCATATCATTTGAAGTAC ACGTATAAGCCGAAGTATCACATTGCGGTAAAACCCCTAACACAACTGTATCATCTAACT TATTATCATAGACTTTGATCGATTGGCATCATTTGCATCTCATGGACCAAATTATAGGCA TATCTTTATCCGCCATTTAATTGAATTTCATTCACCTGACACCGATATTGTGCAGCCTAT CTTCATTGGATATTCATCAGTAGAGCTTGGTTATTCCCGCTCTCTATCGCACCGTCTGCC CGCGTCTCTCCGCCCTTCAATCGAGCTCGCCATGCCGCTCATATACCCCAGACGCGAGAT CAGAAATCTCTTGCACTCCTTGCAAACCTGTGAGCTCTTCAAACTTCAACTACTAACCTT TTCCCCTTTCACGCCTTTTACGCGTGATTAACATTCTAAACGCCCCCTGCCATCTTACTT TCATCCCTCTAAACATCTACTTTATATTCACGTGAATGCATCGTCGATGAACGCGTCGCT CAAATAATTGCCCATAATACCAATTTGAAAAATCATGCAATTTGCCACGTTTTTAAAAAT TTGATAACATGGTTCGTCCTTCAGAGAATAACATATTCTTATGACATTGCATACATCAAA TCGGTTAATCAGCAGACGCATATATTTCACCAGCACTCACGACAAACATAGCCTTCTAGT CCACACTTAACATAGTCGAAAGTTCAAATCGCATATTATTTCACCTAGGCCTATCTGGAA TCCAATATAGAGATTATAATTCAACGTTGCTAATTGATATTATTCACACCAATGCGCTTA GAACTTTTTCAGTGCAACAATGAAAATGATGGTTTTCCTTTACTTAATCAAAGCTATTAT GCAGACATCTAAAACAGACATACACTCTTTAAAAATATTTGACTATACGATAGTAGTACT TACCATTTTTGGTTGACTTTTTTGTCTTTCCTTAGTACGCTACTCAAGGTGCCACAACTT CCAAGAACACAATCAGAACGCACCCCTTTTGTCGAAGGTTTAATTGAACACTGAATTCCA ATTTTCTTTTTTTGTTCTGTTGCAATGGACAGATGAAATCTCACTTTTTGCAAAACCGAC CGCGCACCTCTCTTCGTTGAGTGGTGACGCTTACACGAGTATGTGTTATATGCACGGAGT TGGAGAACGGTCGTCGTGAGACAAAATATTCCGTGGGCAAAAGTCAGACAAAACAGATGA CACCCTGGCAGCTTGCGAACGATGGGGGCTCACTCTTGGAGACCGTTAAGTTTGCGAAAA ATTGGTCTTTAGTTTGCACGTCGGGTCGGAGAGAGTGGAACGGTGCGGGGGGAACGCGGC GCTTCCTTTCTCGCTCGCTTTGTAGTCTGCCGTGAAAGCTGGAAACCCAGCAATCATGGC GCCAACTCTGGGGAAAATGTAATCATGTAGGTAAGACTCGCTTTCTGAGACGGCTGTTAT TATTACACCAGGGATGGGCTATAAATAGGAATAGAGCAAACCTATTTTAGTGGATAGTCA ACACAGTAGAGAGTCGTTACACTGGAGAATGACTTCATCGAGGGGTCTGTATAGTTTTAA AGATATAATGCCATTTCATTATTACTTCATTGTGCATATACATCTTTCATATCACACCTT AGCCCTTCTCCTTTATCCCCTCATTCCTGTCTGTCGCTTCTTCTTCTTCTCTCTCTCTCT CTCTCTCTCTCTGGTTTGGTTGCCTCTCCTACCCTCCACTTCTACAAGCTCACTAACTAT GTGTACCTATCTCTCTCTATCTTTCTTCTACTCTTCACCTCTTTGATCTGTCCTCTTCAT TTTTCTCTCTCTACCTCTAACTCTCACCCCCATTGTCGGCCTTTCTCTACTTCTCTCTCC ATCTTCCTCTCTCTTCCTCTTTCTCATTCTATCTCTCTATTCTCTCTCTCTCTCTCTCTC TCTCTCTCTCTCTCTCTCCCTCTTCCTCTCTCTTCCTCTTTCTCTTTCTCTCTTTCTTTT CTCTCTCTCTCTCTCTCTCTCCATCTTCATCTCTCTTCCTCTTTCTCATTATATCTTTCT ATTCTCTCTCTCTCTCTCTCTTTCTATCAATATCTTTCCTCTCGTCTCTTGTTACACCCA GCTCCAATCATCCACACATCCCCTTCCTATCCAGTCATCTACCTATTCAAGCATCATCTT CCCCTTTTTCAGTTTGTGATATGAATAAATTGCTCATTGATTGCCTTTTCTTCCCTTGCA TAACTCATCTCATACCAGCCCTAATAGGTTTGATTGTGGGTGTAATTTCATCCAAGTACT ACAGATTTTGTCTTCTCGCAATCTTAAACAGTTCTTAGCACCCGCGAAGCGAAACCAATG CGCATCATTAATTCACATTCTAGTAGTATCAATGGATGTCTCAGGGGAACATGAATATAC AAGACGCCATAGATCAGGTCTAACTAGAACCATCTGATGTACCATGACCATGCTATCCTT GATTAAAGAGACTACATACCAAGACTCGTGTTGATTACTACTACCGTGACTCTCTGACTC TCACTACATCAGTCGATTGCTGGCTAAAAATATAGTAGACCAAGTCACGTGATCCCTTTT TATGACATGATTGACCACCTATAACATTAATAACTTGTGGTCCGTAAATTTCCCCGATGA ATTTATCCTAGGCTGTTGTCCCTTAAAGTTTAATGTCACGCAGCTGTCCAGATAGTATTT TTAATATATTATCCTGTGAGGATGATTGTCCAGCAGAAACTAGCAGGCCGTTATCTATCT AGTAATTGTCCAGTACGGGTCATGTACAGGAAAAGTTGTCCAGATGGTACTTAATGAGTT ATTGTCCAGCATTGGTTAATGTACAGGATAATTTTTGTCCGGGTAAATGAGTAATAGCAG ATAGCATAGGAGATTGCCCGGGAGTAGTAGTCATTGTGGTATCTGTCTAGATGATTTGTT GTCCTGTTTATGTGATTTTACAGGAAAAGTGTTCGGGTGGCACAGGTCCTAAAATATATT ATTGTCCTGTCTGGTGATTATCTAGAGTAGTTGTCCGGTGTTATCTGTATACGAGTTATT GCCTTGTATGGGGAATGTCTGGTGTAGTTGGCTCAGTGGTATATGTCCTTGATGACTTTT GTCCTATATATTTATTTATTTTTATTTATTTATTTCTGATCTTTTG
>ref47585
AGATTGCTGGATTACTTAAGTGAGGTATATAATTTACTATATTAGGGTCTTTTAAAATCATTATTTCAAGTTCATTTAAACACATACTTTAATGGTTGGCAAAGACGTTTAGAAGTTTTTTTTTTCTCGTTGGTCATTTGCCTGCACTAATTGTCAAAGGACTTGAACTATTACATTTTCTTGCTTATGATGATAAATACACAAAACACTTAAGTTATTTCATGACAGGTCTTATGGAAATTGATTATTGTTTATAAGGATTATGTTATGAAACTGTTCTGAAAGTCATAAGCAGAATTATTCACATCTAGTGAGCATCATTCCAAATATTCACACTAATGCAAGATTTAATATGAACAATTAGGGATGTAAATAACTTTCACCATTCATATTCCAAAGGTTTAAAGATAATATACCCAAAATGAACTCTTATGATCTAGTTCCCCCCCCCCCCCCCCCCATTAGAAAAGTAATCTGAATCAAGAATTAGTATTTCAAATTACTTATTGAAATATAAATAAATAATTAAGGCAAGCAAAAGGAATACTACATGTACGAAATGTAATAGTAAGGTCCCCTTTAAAAACAGTGTGTGCTGAAAAGCTTAGTTTGTAGCAAGCCATGATATACCAAATCCTATCTCAGCAATACAAAGGTTAGTATAATCTATGGGGATGCGGGTCAAAATCTTTCATACCTGTATACTACCATCCCCTTTTCCTTCTCCAGCCAGGTCCTGGGGCCCCGTTTCACAAAGCCTTTTTGCAATGTCAAATGACAAAAATCAGTGACAAATCTGCTGATAACCAATCAGAAGCAAGGATTTCAGTAGCTTATAACAAAAACTGTCATTTGTCACTGATGACAAGTTTTGTGAAACGCCCCCCAGGTAATAACCCATCAATGGGTCAGTTTGTTGGGGATGATTACGGGCAAACATTATTTATCGAGCAAGGACACATATTAATCCCACTGTGTGTGCATGGTAGCCTCATGTAAATATTGACCTGCTATTCAAGTATCAATAGAGGGTTTTTTCATTAAAGGGTATTGCAAAGACGGCTTGTAATTAAATCTGTTTCACTGGGTTGTGTAAACTTTCGTTAATTTATTTTTGAAATATTCTCTCTCTTTAACTGT TCATTTTCTTCTTGTGCTTCTGATCACTTCTATCTTTTTGAAACTTTCTTTATAACACAAAACTGAATTCTGTAAATCACTATTTCAATACTAGCCAAATCTTGCGTTACATGAATAAGATCAGAGATCTTATATGCTCATGGTCATTCCACATTTTTGTGAAAATAACTTTAGTGATTTTAGGGTTGGATGAGAGATTAAGGCATATTCTTATCAGAAAATCACCTACGGGATGTCGTTATGGAAGACTTTAACTAAGTATACACTTAGGTTCTAGCTCTGCAAACATCTACAAATAAAAGTGCATGTCTTCTCCAGCTTCATGTTTTTATTCATGTTTCTATGCATGAATGATTTCTACTTCTGTGACATGCTTTAACAAAATGGCGCAGTCATGTGGAAGGCTGTAATGGCCTTTATGGAAAGTAACATGACATTTCAAAGAGAAAATGAGTGGCATATGCAGGACCAGGGGGAGAGGGAGGAGTGTGGGTTGAGAGGGAGGGGGAATGAGAAGGAGGGATAATGTTGTAAAAGAAT GTCTAACAAGGCAAGGGGAGGCAGGAAAGTTTCTGAAAGTTTCTGAAAGAGTGGATAATA TACATGTACATGTACCTCTCTTTATTTTGCTCATGTGATGGTTGGGGACACACTCCCTTTTACCTCCCCTGGATTCCCCAAATTAAAGTTATTTCAATCTCAGTAATCAATAAAGCAAAAGGACCCTGTCAGCAAAACAAGACCATAAAACAATCAGACAATACTCCAGAGTCATATCCAGAGTAGATGTGAGCTTGTTATTAGCTTGCCTTCCAGTCCGGCCTTGCGACGAGGTTGGTG TCAAAATAATGTTTGATGCCTGTAAACAAATCACTTGATTTGTGTCTTGTGAGTGCACAT GATGTCATCTTGATGTGTCGCATCTATTATTTAGTGCCCCTTGCCTCTCCGTATCCCGACAACCTGGTTTTATTATTTAACACTGCTCACTAGCTCCGTGTCGAGAGTCGTGAATAGTTGATAAACCCAACACCCCCTAACATCAGTCACCAACCTACTCATGAATCAGTGCTGCTAAGCTGTAATTGAATAATAATGAAAAATATATGAGAAGTACTGCAAACCTGTGATTTCAGTCAC TTGAAATGGAACTCAAGATGAGGTGATTTGTAATTCTAGTTCGTCTTTGTTATTAGAAAT TTCAGATAATGCTAATTCAAGGCTGTTTTTTCTTTGGAGGTTTGCTATTTCCTCTTATTTTAGTGTTTCTTTACTGCTCAAGGATAGTAATGGAACCTTGGATTACAGAATCTTGGCATTCCACCACCTTGCTCCAACACCTTGATCTTCTTTTCTTGATAAAATGAAAATTTGCATTTTGTCCTAGGAAACCTGTTTTTTGAAATTAACTGTTACTGGTACTTTCGACGATCACTATCT TTGAAGCTGGGCTGTTTTCATTGTTCATGGCTCAGACACATTATTATTTAGCACTATATA AATAAATAATTGGCTGATGGTGTGATCAACGAGAGATATACTTGTTTTCTTCAAATTAAAACATTACAAACAGAACTAAACTAAACAACAACAGCAGCATTAGAATATGAAGCTCTCTGTTTTTCTCTTATTACAAGAATAAGTTTCCAATTTGTTTTTCTTGTGGTTTCGAGAGGATGTTGTTTAATCCATGAGTTTAGCGTTTACCACAAAAAATTTCCGTTCACCACAAAATTTTCC CAGACACCACTCCAGAAATGTTGCCAATTTTGCTATTAGCAGAAGATAAGAATCAAAGCT TTGACAGTGTTGGGGGTATTAAAAGTCTTACAAGTTTGTTACAGAGCTATACTGGTGGATCAACACAATAATGCAGACACTAAGCCCTTCATCCTAATATGTTGCTGAAGAGAAACACTTATGATGACAAGCACGACATTTTGTTCATTTTGATAGTGTGCTCGTCTGCGATGCTCATGTTACAGACACCCTTGAGGGTAGGTTGTGTTTGTGGTGATATCCCAGTTGAGATGGAGTGCC TTGCAGATAGGCTAAGCATCTGTCAGCGTCTTATGATTTATTGCTAAGATCAAATTTTGC CACTTTATCTGATGTTATGTATGGGACTGCACCATGTTACCATGATTCCCTTCCTCAGAATGTTCGGCAAAGAATAGATTTGAAATGATTTCAGCAGCTGCAAAAGAGATATAACGCTAGATTAGCTGCATAGTATAGTGTATTTTTACTCCAGTGGTATCACAAAGTTTATCATATGGTATGATTTAAGAGTAGATTTGCTGGTTGGAAACCAGATTAAATAATAATTGATAATCTAGC TCAGATTGTGGTGAAATACAGATCCCTATTGTAGCTTGGTGATGCAGACAATTTTTTAGT CAAATAGATGTGAAATATGTTGGGAGATATGAAGTTAAATGAATAATTGTAAATCAACACTTTTGTGTTCTATTAGTTTTCTTCATTTATATCTGTTTTAGATTTTGCTTTACCTATTTGCTTTTTTATTAGAGAAAGTGGGTGTAATGAAAGAACAGCTTAGGATAAATCAATTTTTGATTATTAATGATGTAATCCATATAAACCATTTTAAAACAATCAACGCACATGCATGAACTA TACAGTGCTGCTAAGGTTGCTTTTCTTGAACTCAACATTGATTTCTTGTGGTAGAGGTCA AAAGTCAACCAGAGGCATCTCTCTGTTATGATGTTGTACTCATTCTTCATAGATGTAGGGTGAATTAGGTCTTTTTTCAGAAGACAAACTGTAATGTCCCATGAACATACTATCATTTTAGAGTCACAAGGACATTAAGTATAGGATTTAACACCCTTCTGGCACCAAACAGATGATTGCAAGAAATAGTTGTTCCATAGAGGTTTGTCTATGTGTGTTGGACTCAGTTTGTGGTAAGGG TTAGTCACGTTAACACATAGAAACAGTGATTTTACCAAGCACTTGTAGATCAGGATTTCC GAGAAAAACAAAATCATTATCAGGTTACATTGTTCGGAGACTGAAGGGAAGCTGACTCTTTATGGGTATCTCTTGTGGAATCAGTGACGTACCTTGATCTAATCACCACCCAGCCAAACGATCCAACGTCGGTCGGTCGGTGTCGGGGAGGGTACCGGGCAGAACAAGAAAAGGGAAAAGAATAGAGAGTGATGCTTGGAGGCAATTAGGGGGCAAGCCGTAAATCAGGACATTACTCGG CACCCCATTACCAAGATGAGACTCCCCAGTCCTGTTATTCTAGATTCAGACGTGATCTAT GGTTGGTGGCCTGTGAGGCGCCAGTCTGACACGTTCATGTTCCACAAGAAACGGTATGAGCACCGGGGACCATTGCCTCCAAGCAAGCACAGCATCATAACATTGGTAATAGAAATGCAGAGGAACTAGAGTTGTTCAGGTGTAGCTCGACCTGCCCTCCATTTTGTTATTACACCTCTAAAACAATGTGTTAGGTGAGTTCCTCATCTTGATAAGGCTGAGTATTCATATCAATATTGA CTTTCAGCCAATGTAAAAAGATATTCCACTCCATTCAATCAGGAGGGACGTACATTAAGG ATCTTGTTAATGCACATGTTACCATGATATTAAAAAGCCAGTGGGAGAATGCATGGATAATTTCTCTGTGGTATTCAAAGAGTTAAAGATAATAAGATTGTGAAGCAGTTCATGCCCTGTAGATACATGTTCACTGGATCACTGGGTATATAGAGAGAAGAAAATCTCACCATTTGATGGGGATCTGATAGGCCCTTCCCTCCCTTCATCTCTCTCAGTCATGTATTCATAAACATTGGT CTGAGTCCCTGTTTTTCTCTTATCCTTGCTCTGCCATACTTTCGCTGTATCTGTCTCTTT CTCTTTTTTCTATTGTTTTTTCTCTATCTCTTTTTTGTCTCTCTTTCTTCTTTCTATTTTTTCTGTCTTTTTTCATCTCTCTGTTACTTCTCTCTCTCTCTCTTTCTCTCTCTCTCTGTGCCTATCTCTTGCTCTCTTTCTATCTCTCCCACCTCTCTCTGTCCCACCTCTGTCCCATCTCTCTCTCTCCCCTCTCTCTCTCTCTCTCTCTCCCACCTCTATCTCTCTCTCTCTACCTCT CTCTCCATCCCCCTCTCTCGCCGTCTCTATCTTGCTCTCTTTCTTGCTCTCTTTCTTGCA GAGTGGATCAAATGCTCTCTTTGATCACATCAATTTTAATTTAGAGTTTTAAAGCATGTTTTTTTATCCACTAGATTTGTAATTACCTTCAATTAATCTGTTTGAATACCAGGAAAAGTAACTTTCAATCGTCCTTTTCTTCCAGGAAATGATCTAAATTAGATCTGTGGAACACAGATTAAGGAGATTGCAGTGAGTCACGTTAATGTCTGACAATTAAAAAATGCTACAGCTCATTAC CACGTACATGCATAAGACCGTTATCACCTCTAAGAGCCAGAAGAGCATAGCTCATATACA AGCTTAACACGTACATGCATAGTTGACGCCCTTCTCGCTCTAAACAGACCATATTGTCTTATCCACCCATCAGCAAACTTATCCCGCTGTCCCTCTCGATCCCCCTGAGCAACGAAACGATCAGACTATAAAGATGACATTAAAGCGTCACTTTTAATCTGCTCTTTCTTGTAAATGACTTGCACGTACATGAGACCACATAGGAGCAATACTCTACTACAAGTGTAAGCCAGCAATGGA GAGAAGCGGCTTTGAGGGATTACTCTTCAGAGAGAACTTCCTTGATTTGATCAAATTACT TTCCACACTTAGTCATCCCACAAAAGACACTCTCCAAAATACTTATTGCTAGAACAAATCAGTGTAGACAAAACTTCAGTGCCCTAATACTTTGGTATGTAGATGAATTATGGGTATTTATAACATTTCCTGAAAATAATAATTAAGTATAGTGTATATTGTATTTTCACAAAGTTAGTCTATTGGTTGAATATTAGTGAATATGTTACATTCTTCTTTTGGTTTGAGCAATTGTGTTCT TTCATTATTAGTATTGATATTTATGTACTTGTAAAATAACTGACACAAATGGTTTTCTTC TCTATATGAAGCATTATATTCAAGCATGTCTTAAAGATATCAAAGAATACTAGAAAAGTCTTTTATAAACGATAAATCTTCATCATTCAGATCACTGTATTCTCATCAATTTACTTGTCAAAGTAGTACAACAGTTTTTGTTTAAGAATGGCAATCATCAATCATTATATCACTTTCCTTTTTGCTCTACCCTTTCTCCCCCTCCTCCTTCATTTCTTTTTTTCCTCCTTCTTGTTCTTT TCTTCTACTTCTCCTTCTACTTCTTTTTCTTCTTTTTCTTCCTTTTCTTCTTCTCCTTCT CCTTCTTTTTCTTCTTCTTCTTCTTCTTCTTCCTTTTCTTCTTCTCCTTCTCCTTCTACCTCGTCTTCTTTTTCTTCTCCTTTGTCCTTTTTCTACTTCTTCCTATTCTTCCCCTCTCCTTCCTATTTCTCCCTTTTCTTCTTATCTTTCTTCTTCTTTTTCTTCTTCTTCTCTTCCTGAAAAAGAAGGTAGATATTGAAAATGACAACAAACGTTTCTCGACTCACACCGGAGTAATTT CATGCTTTCTATCTTTCATCTTCTAATACGATGTGATAATCAGATCTCTAGGACTCTCAT CTCATCCTTCTTCCTTCACCTCCCCACTCCCACGTTTCCTTGGTAGTACTTAACCTCTTGCTTAAGAAACTCTCGTTACGGATTCGTTCATACAATTTTATGAAGCCAGAATCAGGAACTTGAAACACCATTCAAATCGCTGATGTGAAACACACTTTCTTAGTATCCCATTCAGGGATTGCTTCATTAGTTTCATAATGTTTGTGTCTTGTAAAATTTCCCACACAGGATCTTGGTTGC ATTCATGAGAAAGCCTGATTTTGTATAAACTTTCTATGAAATGCACATTTTGGAGAGTTT TAAATCAGCCATTTTGAAAATGAGTAAATTTATTGTTGGGTAAAAGTCATTAAAACAACTGTGTTCTAAACTAAAAATCTTTGAAAAGCCTGAGTCGTGGCTGAATGAAATCTTATAAACACAGCATAAATGGTGGTTTGAGATCGTATCTTAGTATCCACCTTACCAAAATGTTGTGCCAGCATTGTATTAGTGCTTGCCGAGGGTGACGCTTTTGCTTCTAACTTTCCAACGGAATGT TTTAAGATTCCTCTTAACCCCTGAAAGCTTTAGCAATATCTGTTTTCCTTGCTCCTGATG TTATCATGGAGTGGCAGGAATCTATAGTGAATGCCTGAGAGGATTTATGTTACCACTCCATGCAGGTGACACGTCCTCTTAAGGTGGGCTGGAGAAGAAAATGCAAACTAGATTCTGACATCAATGATGTACCAGAGGAGATAATGGACTTAGACAATGGTCATTTCTGGTGACATTTATTAAAGGGAATATGTGAAAAAGAGATGAAACAAGAGAGAGAGAGAGAGAGAGAGAGAGAGA GGGAGAGGGGGAGAGACAGAGAGAGAGAGAAAAAGAAGAAAAAAAGAGGGCAGGGGGAGA CTAAAGAAGAGTGAGATGTAAAGAAATATATGAAAAAGTAGAGATTGAAGATTCTAGTAAAATAGTGTTGTGTCCAAGATAAGGAGGAAAAAAATGAGAATTGATATTTGGAATGTGAGAAATAATTCTACTTTTATTAAGTTAATTACATTTCACAGTATCTTTTATCTTGTTTTAAGGTAGTTGTATCGAAAGAACAGACTTCATTTTTCATTGAAATTGTCTTACCCATTCAAAGGG CCTTTATGAAAATGGAGAAAGGTTTCTTTAGGATGCTGAAAGCATTAAGTTTGTAGATCT TAATGTTGATGAAGATTTGAAGTGTTTTCTCGCGATCAACTTAGAAGCAATGCCATTAGTTGCCATAACCTTTAATACTCTAGCTGACTATCCATCAACTGGAGCTTGCGAACATATGAAAATTAACATTATGATTGAATCGGCAGATTGGTAGTCATGTTTTGATTTCTTCTTCCTCCTCCTCAGCTTTAACACCATCGACCCTGTCCAGTGCTACTGGCTACCAGAATCATATTACC ATGAAGCAGAGGACTTCTATCTCTCAAAGCAAGACATTACCAAGGCAACGGATAATGGCA TGTATCCCTCTTCATCGGAATCCTCCGAGTCCTCCTTCAGTGATGGAGGACGGAAGGACAAGAAGCGAAAGAAGAAAAGGAAGGAAAGAAGAGGCGATTCAGATATGTCCTCGTCAAGCAGTCTTCAATCAAAAGGTTTTGGATTCCTGGATTGAGAGCAACCACTAATGGATGCATGTTAAAGATTTCAACACGTTTTTGTAGTTCAATGTTGATTTAACAATTTCAGGAATAATTTGT AACAACAATCCAACTTTCAGGATTTCTGTCACGTAAAGAGAAACAGAAAAAGCGGACACT ATACGCAGGTGGCCTTTATAGAGTATAGAGAGGTGGCCACTAAGACAGGTTTGACTGTACTTCAGAATTCAATTATGTAAAACCCTGCCTGAAACAAAACAAGGCAATATTTGGTGAAAATAAATATTCAAAATAATGTATAGTCAGTAGAAGTTACAATGAGCACAAAGCTTGGTTGGGATTAAAAGATTCAGATTAATAGTAGTTTTGATATTTTTGCACATAGAATTAGCAATAAGA GCTTTCAAAATTGATATTATTCATAACATAATCAAAGAAATTCAATCTGATTCATTCCAT TAAGAAATGTGCATTGTAAATATATCCTAAACTGATTCAACCATCCAAATGTCAAGCAAAACTTTGAGGGTATAAATAATTGCCCTGTGTCTATTTTCCTAGACAAGGTATTTCACCTATAGTTGTCTGTCCTTACCCAGGGTTACATGACAGTATTTATTAATTGAAATGTGTGAAATTCCAATAACTAAAGTACGGACTAAAGCCAAGTTGATAGTTTCAGAAAGTTGCATATTTAGT TTTTAATTGAAATATACTTAACAAGATTATTTTTGTCATTATTACTCTGTGGCAATTGGT TGTAATACTTCATGGTGTCTAGAAATATATCCTTCTTTTTTACTAGGAACTGCAAACCAAAGCTTACCCATTTCTATATACATATGACACAACACAAAAAATTATATAAATGAACATATTTGTATATACATGTATATTCATAATACAAGTATGGCTAGTGTTTTGATGTTGCTGTTAGCTTTTCATGATGTTTCTTATACATACAGCTTAAAGGTAAAGACCAGTAATGGTCATGCGATT GCATTGTGAAAGAAACGTTGTGGAATCGATCAGAAAAGGTTGATCATCTAGCATCCAGCA TCTGCAAGCTTCTGGAATCATCAAATGATAAGAAATTTGGCCTATTGTTTGTAAAGTTACAAGCACTATACACAGAAAGATGTATATGGGACTATCCTATATCTCTCACAGTCCATGAGAGAAACAAATTTACCAAATATATGAATTAGAAGGTGGTTTCAAGGCAAATTTTTTTATCATCATGTATTAGTCAAAACATATTCTTTCACATGATTGGTAATGAGAGCTTCCATTTCATTT ATTGAAATTGGGGCGTTACCAATACTGGTCTTTACCTTTAAAAAGAGTACAAAGTTTACA AATTGATTTATATTTGTGGAGTGTTCAGTTTGAAAACATATTTGTGTAAATACATAGATTTTATGAGAAGATGGGAAATGGAAGAAAATAGATGTATATTTGACATACCATAATGCTTTCACTTACAATACTATTTTGCTCTTCCCTTACACCTTTAATAATATTACCTTTGCTTATATTTGTCTAGTGTGTGATCTTTTTTTCCTTGATAAAGATGTTTGCATGTAAATTTCATAATAA TGTTATACTATTTTCATTACCAAGTGTAAGATATGTAAAATAAATGATCGAGATATATGA GCAGAAGAAAAGAAATAATGGCATTTACTATCTGTCTTTCATAGCACGAAGGTAGAAAGCGTTTACAAATGACGTATGGTTTTACCCAGCATTCGATATCCCTGGGATATTATGCCTGGGGGCTGTTGAAGTAAAATGATCTATTCCGTCCAGATAATTATCCAGGGAAATTCTTTGTTTTCCTGAGACGTGCAATTTAACTGTTGAATGACGTTGAGATATGATGCCTTGGTTTACAAT GTGGTCATTTGAATAGATCACATTACAGGTGGTATTCTTGGGGAGAGGAACAAAGTAGAT GCCTTTCCACCCTTGAAATGCATTAACATAAATTGCAATTGTGTTTTTTTCTCAGCTCAGAATATCTCCAGAAAGAAGATATTAATTTTTTTTTTGTAGGTGGGGCGGGGGGCGGGGGAATAGTCAGTTGTTGAATTAAGGAAACATTCCCATCACTAGTTAATAATGAAAAGCAAGTTATCAATACCCTTTTATTCTGTTAAATAGTGATGGACTGTTATAAAAATGATTAACTTTACA TTTTCATTTGAACATTTCTAAATCATTGTAATGTTATCCGCGTTTGGTCTTTGTACAAAA GTTTCTAAAAATGTGCAACAAAAAGGTAAATAATAATAAAATATTTAATTCACTAAGGATACCTGAGGATTATACTAAATCCCAAAATGATTAAGAACAGATTATTTCTCTGGTTGCAGTCATTCTTTTCTTTGATTCTGTAATTTGTTTATGCAATAAAGCCTTCTTTGAACATATGTAATATTTTTTCTGTATAAATAAAATGATCATGCAAGTATGAAAACGCATTTATCTATGTGC ATTTTGTGTAACATCATAACATGAATAATACAACAATAACAAAAACCACACCTTAAGTTA GTTAGCTTTTTATGTTTTACCTGAAGAAATTATACCTCTCTTACCTTTCCTTTCTTTCTTTCTCTCTCTCTCTCTCTCTCCATCTCTCTCTCTCTCTCCATCTCTCTCCATCTCTCTCTCTCTCTCTCTCTCTCTCTCCATCTCTCTCTCTCTCTCATTTTTTTTCTCTCACCCATTATCCCCAGCTCTATTTCTCCTCACCTCCCCTCCTCTGCCTGTAATGAGCGATACATGATGGAT CCTGCACAGGGAAATGCAAGGTGATGGTCACTTTGTTTTTCGACTCAATTTGGCAATAGA TTTGAATAATTGCTTGCTTCACGTCTGTTGACATTTCTCAGACTGATTACATCAGTGTGATGTGATGCGAGAGCTAGCCCAGGCAGGAAATGGTGATTCCTAATGGTACACATGGTAATTAGTAGCGTGTATAGATGCAAGGTTCCCTGGGGAACCTGGAGATGGTCGTGTGTTTCATCATCTCCATCAGAACTAAAACATTACGATGGATACCACTCACCATCCCCATCAATCACTCCC GCAAATATTTGCCCATCGCACGCCCTTCGACTTGGCCAGAAAATGAATTACATAACGAGA CTTTACGTGATTATCGCAGTAATGTCGTGTGATAGCTGTTTGTGGGAGGGAAGATGGTGGTTGTGGGTGGGTGTGAGTGTTAATATGGCATTGCTGATCTACCGCTTCCTATGATTGTGTTGTGAGTCAGCAAATATAACCAAGAATGCTGTTTGGTTTGCAGTGAGAAGTCATACTTCATCCATACTCATACAATCTGGAGCACGCCATGAAGGAACGCCATGAAGGCAAGGCCAGTGCTCTGTAATCTCCCTGGTGTGAGGATGGGTAAGGTGGGGTGTCACTCGACACATGGCGGTATTCTCATCACTCAGAATGCTTGGTTTACGGATCAACCTGTTTAATGAATTTAATTGGGTCAGCTTGCTTGCTCTGCCATTCGACAGGATTCATCTCGAAGACAATCCCTCCCTCCTGACTACTCGCACTGTTCGGGTTTCCATTCGTACACCCTGTGGTGTAGATGAAGAGAGAGCTAGAGAGAGATCAAGAGAGAGAGAGAGAGAGAGAGCGAGAGGAGGGGAATGAGGTATAGAAGGA GGGAGAGGAGAAGGGAGGGAGTGAGAATGAGGAATGGGAGGGAGAGAGAAGGAGAGTGAG AAAGAAAGACAAGAGAAAGGATGGGATGAAGAGAAAAAGAAATCAGAAAGAGAGATGAGGAGGATGGAGAAATAGAGAGAGAGAGAGAGAGAGAGAGAGAGAGAGAGAGAGAGACGCAGAGACAGAGGAGTGAAGGGGGATTGGATGGAGGGAGGGGATACAGAAGGTAGAGAGCATGTAAGAGGAGGGCAAGATTAAAGATAAACTCCAGTTCTGGTAATGCGATTGC
